# Supplementary material for: Coordinated epigenetic remodelling of transcriptional networks occurs during early breast carcinogenesis
Source: Clin Epigenetics. 2015 May 1;7(1):52. doi: 10.1186/s13148-015-0086-0 (PMC4424562; doi:10.1186/s13148-015-0086-0)
Supplement: Additional file 2: Supplementary Tables. — Table S1 IPA TF deregulation predictions. Table S2. Predicted targets of deregulated miRNA (microrna.org). Table S3. TarBase validated targets of deregulated miRNA. Table S4. Coordinates and summary of vHMEC LRER. Table S5. Tumour specific vHMEC DMRs. Table S6. TFBS associated with candidate diagnostic DMRs. Table S7. Basal-like tumour specific vHMEC DMRs. Table S8. Bisulphite converted primer sequences, conditions and coordinates (HG18). Table S9. Antibodies used for ChIP-seq. Table S10. ChIP-seq validation primer sequences, conditions and coordinates (HG18). [file 13148_2015_86_MOESM2_ESM.xlsx]

## Sheet: Supplementary Table S1
Transcription Regulator	t-stat of Expression Difference	Predicted Activation State	Regulation z-score	p-value of overlap	Target molecules in dataset	Molecular Type
TBX2	-1.62	Activated	5.525	9.11e-15	ANLN, ASF1B, AURKA, AURKB, BUB1 (includes EG:100307076), CCNA2, CDC6 (includes EG:23834), CDCA3, CDCA5, CDK1, CDKN1A, CDT1, CHAF1B, CHEK1, DDIT3, DNMT1, E2F7, E2F8, ELK3, EZH2, FOXM1, HELLS, LIG1, MCM2, MCM4, MCM5, MCM6, MCM7, NCAPD2, NCAPG2, PKMYT1, PLK1, PRC1 (includes EG:233406), PRIM2, RBL1, SGOL1, SMC2, TGFB2, TIPIN	transcription regulator
MYC	5.82	Activated	4.815	1.33e-13	ACTA1, ACTN1, AKAP12, ANGPT1, ANXA6, ASS1, AURKB, BCL6, BIRC5, BRCA1, BUB1 (includes EG:100307076), BUB1B, C9orf3, CAST, CCNA2, CCNB1, CCNB2, CCND2, CCNE1, CCNE2, CD151, CD86, CD9, CDC20 (includes EG:107995), CDC25A, CDC25C, CDH2, CDK1, CDKN1A, CDKN2B, CFLAR, CKS2, CLDN7, CLIC4, COL14A1, COL15A1, COL1A1 (includes EG:1277), COL1A2, COL3A1, COL4A1, COL4A2 (includes EG:12827), COL5A1, COL5A2, COL6A3…	transcription regulator
TP63	0.01	Activated	4.503	4.58e-20	ADA, ADAMTS1, AEN, AHR, BLM, BRCA1, BST2, CAST, CCNA2, CCNB1, CCND2, CDC25C, CDH2, CDK1, CDKN1A, CDKN2B, CITED2, CKS2, COL4A1, COL5A1, CSTA, CYR61, DDB2, DKK1, DNMT1, DST, EMP1, EPHA2, FANCA, FAS, FBN1, FN1, FOS, FST, GADD45A, GREM1, HAS3, HBEGF, HBP1, HES1 (includes EG:15205), HMGA2, IGFBP3, IGFBP6, IL1B, INSR, ITGA2, ITGA4, ITGB8, JAG1, KAL1, KIF23, KRT6A, L1CAM, MCM10 (includes EG:307126), MDM…	transcription regulator
AHR	-5.17	Activated	4.329	1.42e-11	A2M, ACTN1, ADAM19, ADAMTS2, ADAMTS5, ALDH1B1, BTG2, CADM4, CCNA2, CCNE1, CCNF, CDC25B, CDC25C, CDH2, CDK1, CDKN1A, CDKN2B, COL11A1, COL14A1, COL1A1 (includes EG:1277), COL1A2, COL3A1, COL4A1, COL4A2 (includes EG:12827), COL5A1, COL5A2, COL6A1, COL6A3, CTSD, CXCL10, CYP1A1 (includes EG:13076), CYP1B1, DCN, E2F8, EFEMP1, FAS, FBLN5, FBN2 (includes EG:14119), FN1, FOS, FZD7, GADD45A, GAS6, HEY2, IL…	ligand-dependent nuclear receptor
MYCN	-0.52	Activated	4.313	0.0497	BASP1, BIRC5, CDH11, CITED2, COL1A1 (includes EG:1277), COL4A1, COL5A2, CRIM1, CTGF, DKK3, EGFR, EZH2, FBN1, FGF5, FN1, ID2, ITGA2, MDM2, MIR17HG, MMP2, MRC2, MSRB3, NCL, ODC1, RFC3, RUSC2, SDC2, SLC25A19, SLC38A2, SLIT3, SPARC, TAGLN, TGM2, TIMP2 (includes EG:21858), TM6SF1, TNFRSF10B, TPM1 (includes EG:22003), UCHL1, ZEB2, ZYX	transcription regulator
E2F1	1.5	Activated	4.311	8.07e-14	AURKA, AURKB, BIRC5, BOK, BRCA1, BUB3 (includes EG:12237), CALD1, CCNA2, CCNB1, CCNB2, CCNE1, CCNE2, CD9, CDC25A, CDC45, CDC6 (includes EG:23834), CDK1, CDKN1A, CFLAR, CHEK1, COL2A1 (includes EG:1280), COPS8, CRABP2, CRYAB, CTNNBIP1, CTSB, CYP27B1, DNMT1, E2F4, ECT2, ENO2, EXOSC9, EZH2, FAS, FBXO5, FEN1, FGFR1, FHL1 (includes EG:14199), FOS, FOXM1, GINS1, GMNN, GRAMD4, HELLS, HES1 (includes EG:15…	transcription regulator
FOXM1	8.11	Activated	4.255	2.25e-12	AURKB, BIRC5, CCNA2, CCNB1, CCNB2, CCNE1, CCNE2, CCNF, CDC20 (includes EG:107995), CDC25A, CDC25B, CDK1, CDKN1A, CDKN3, CENPA, CENPF, FOXM1, GTSE1, KDR, KIF20A, LAMA4, MMP2, MYC, NEK2, PLK1, PLK4, PRC1 (includes EG:233406), SKP2 (includes EG:27401), STMN1, TGFBR2	transcription regulator
SMAD7	0.26	Activated	3.417	2.04e-19	ACTA2, ACTG2, ACVR1, ADAMTS2, BGN, CCNA2, CCNE1, CDC25C, CDH2, CDK1, CDKN1A, CDKN2B, CFLAR, CITED2, COL1A1 (includes EG:1277), COL1A2, COL2A1 (includes EG:1280), COL3A1, COL6A1, COL6A3, CTGF, CXCL10, DCN, EFEMP1, FAS, FN1, FST, FURIN, GADD45A, GAS6, HBEGF, HMOX1, ICAM1, IL1B, ITGA6, KRT8, LTBP2, LTBP3, MATN2, MMP1 (includes EG:300339), MMP12, MMP2, NFKBIA, PLAT, PMEPA1, PROM1, TAGLN, TGFA, TGFB2,…	transcription regulator
NFKB1	3.72	Activated	3.182	0.000403	A2M, AKR1B1, ANKRD1, BRCA2, BTG2, CCL2, CCL20, CCND2, CD86, CDKN1A, COL1A1 (includes EG:1277), COL1A2, COL2A1 (includes EG:1280), CSF2, CTSB, CX3CL1, CXCL10, CXCL2, CXCL3, EHF, ELF3, FANCD2, FAS, FOS, HAS2, HMOX1, ICAM1, IGFBP3, IL18 (includes EG:16173), IL1B, IL1RN, IRF1 (includes EG:16362), ITPR1, JAG1, MDM2, MYC, NFKB1, NFKBIA, PLAU, PLK3, PTAFR, PTGS2, STIM1, TK1, TNFAIP3	transcription regulator
E2F3	-0.33	Activated	3.008	1.32e-08	BIRC5, BOK, CCNA2, CCNB1, CCNE1, CDC25A, CDC45, CDC6 (includes EG:23834), CDK1, CDKN1A, EZH2, FBXO5, MCM10 (includes EG:307126), MCM2, MCM3, MCM4, MCM5, MCM6, MCM7, MIR17HG, MYC, ORC1 (includes EG:18392), PCNA, POLA2, RAD51, RBL1, RRM1, TK1	transcription regulator
E2f		Activated	2.931	4.16e-12	BRCA1, CCNA2, CCNE1, CDC25A, CDC25C, CDC6 (includes EG:23834), CDC7 (includes EG:12545), CDK1, CENPO, CYP27B1, E2F4, EPAS1, EXOSC8, FANCD2, HIST1H2AB/HIST1H2AE, HIST1H2AG (includes others), HIST1H2BJ/HIST1H2BK, HIST1H3A (includes others), HIST1H4A (includes others), ITGA6, MCM10 (includes EG:307126), MCM2, MCM5, MCM6, MIR17HG, MTHFD1, MYC, NASP, NUSAP1, OIP5, ORC1 (includes EG:18392), PCNA, PRR11…	group
NFkB		Activated	2.685	4.57e-07	A2M, ADAMTS9, ALDH1B1, ANKRD1, B3GNT5, BIRC5, C1R, CCL2, CCL20, CCNB1, CCNB2, CCND2, CD74, CD86, CDC25B, CDKN1A, CFLAR, COL1A2, COL2A1 (includes EG:1280), CSF2, CTGF, CX3CL1, CXCL1, CXCL10, CXCL12 (includes EG:20315), CXCL2, CXCL3, CXCL5, CYR61, DDIT3, DUSP5, E2F7, EDN1, EGFR, EHF, ELF3, ENPP1, EPCAM, F2RL1, FAS, FGF1, FGF5, FN1, FOS, FST, FUCA1, G0S2, GADD45A, GAS6, GBP2 (includes EG:14469), GCL…	complex
STAT5a/b		Activated	2.577	0.0784	CCND2, CDC25A, CDKN1A, FOS, IRF1 (includes EG:16362), LEPR, MYC, PTGS2, RAD51, RARB, RBP1	group
E2F2	1.42	Activated	2.536	7.39e-07	BIRC5, CCNA2, CCNB1, CCNE1, CDC25A, CDC45, CDC6 (includes EG:23834), CDK1, CDKN1A, EZH2, MCM10 (includes EG:307126), MCM2, MCM3, MCM4, MCM5, MCM6, MCM7, MYC, ORC1 (includes EG:18392), PCNA, RAD51, RBL1, RRM2	transcription regulator
TFDP1	3.79	Activated	2.479	0.0913	CCNE1, CDC6 (includes EG:23834), CDK1, CDKN1A, FGFR1, MYC, RBL1	transcription regulator
PAX8	0.23	Activated	2.387	0.22	CCNA2, CDC6 (includes EG:23834), DIO2, L1CAM, MCM3	transcription regulator
EZH2	6.45	Activated	2.329	0.00212	ANXA6, BRCA1, C15orf48, CCND2, CCNE2, CDKN1A, CDKN2B, CHRM3, CLDN10, CRISPLD2, CSF2, CX3CL1, CXCL1, CXCL10, CXCL2, CYB5R2, CYP1B1, DKK1, EGFR, EZH2, FHOD3, FUCA1, ICAM1, KLF4, KRT81, LCN2, MMP7, MYC, NFKBIA, NME5, OXTR, PER1, PKMYT1, PTGS2, RARRES3, SATB1, SERPINA1	transcription regulator
HEY2	-6.34	Activated	2.269	0.0353	ACTA1, ACTA2, ACTG2, ANKRD1, GJA5, MYL7, TAGLN	transcription regulator
NANOG		Activated	2.266	0.0717	BIRC5, COL3A1, FGF5, KLF4, MAP1B	transcription regulator
TLX1	0.83	Activated	2.204	0.0534	CDC6 (includes EG:23834), CHEK1, KDR, ORC1 (includes EG:18392), PCNA, RAD51	transcription regulator
C/ebp		Activated	2.154	0.381	CYP1A1 (includes EG:13076), HSD11B1, PTGS2, VEGFC	group
RELA	-0.27	Activated	2.128	0.000185	A2M, ABCG2, ACTA2, ANKRD1, BNIP3L, BRCA2, BTG2, CCL2, CCL20, CDKN1A, COL1A1 (includes EG:1277), COL1A2, COL2A1 (includes EG:1280), CSF2, CTSB, CXCL1, CXCL10, CXCL2, CXCL3, CXCL5, DDIT3, DIO2, EDN1, EHF, ELF3, FAS, FOS, GDF15, HAS2, HES1 (includes EG:15205), HMOX1, ICAM1, IER2, IL1A, IL1B, IL1RN, INPP5D, IRF1 (includes EG:16362), KIT, LUM, MDM2, MIA, MKL1, MMP1 (includes EG:300339), MST1R, MUC1, M…	transcription regulator
NCOA3	2.11	Activated	2.113	0.000378	AHR, CCDC80, CCNE1, CDC25A, CDC6 (includes EG:23834), CYP1A1 (includes EG:13076), IGFBP3, IRF1 (includes EG:16362), IRS1, KDR, MCM7, MUC1, NFKBIA, PCNA, PGR (includes EG:18667), PTGS2, RARB, TAGLN	transcription regulator
MYBL2	3.6	Activated	2.084	0.051	BIRC5, CCNA2, CCNB1, CCNB2, CDC25B, CDK1, IGFBP5, MYC, TOP2A	transcription regulator
HSF1		Activated	2.074	0.32	BUB1B, CDK1, CRYAB, FGF1, HMOX1, ICAM1, IL1B, LIF, PROM2, SGOL2, TMPRSS3, XAF1	transcription regulator
FLI1		Activated	2.069	0.000202	COL1A1 (includes EG:1277), COL1A2, CTGF, DDX21, DNMT1, ID2, INPP5D, MDM2, MMP1 (includes EG:300339), NIP7, NOL6, NOLC1, RARB, SRGN, TGFBR2, TNC (includes EG:116640)	transcription regulator
SPDEF	-0.44	Activated	2.047	8.49e-08	CDH11, CDH2, CDKN1A, CLDN7, COL1A1 (includes EG:1277), COL4A1, COL4A2 (includes EG:12827), COL4A6, COL5A1, COL5A2, COL6A1, COL6A2, COL6A3, CTGF, DKK3, EGFR, FGFR1, ITGA6, LAMB2 (includes EG:16779), PLAU, PTPRF, SDC1 (includes EG:20969), SDC2, SERPINB5, SNAI2, TNC (includes EG:116640)	transcription regulator
EHF	-6.93	Activated	2.034	0.0181	CDK1, COL2A1 (includes EG:1280), EHF, MMP1 (includes EG:300339), TIMP1, TNFRSF10B	transcription regulator
NR5A2	1.27	Inhibited	-2.004	0.0717	ABCC3, FOS, GATM, ICAM1, IL1B	ligand-dependent nuclear receptor
PCGF2	-0.17	Inhibited	-2.034	0.247	CCND2, CCNE1, CDC25A, MYC, NFKB1	transcription regulator
MYOCD	0.2	Inhibited	-2.046	3.28e-06	ACTA1, ACTA2, ACTG2, CACNA1C, CALD1, CDKN1A, CNN1 (includes EG:1264), FOS, GJA5, GJC1, KCNMB1, LMOD1, LPP, MEF2C, MYLK, TAGLN, VCAN	transcription regulator
FBXW7	0.8	Inhibited	-2.106	0.246	FGFBP1 (includes EG:14181), KLF5, MYC, NOTCH1	transcription regulator
FOXO3	0.11	Inhibited	-2.202	2.69e-05	BIRC5, BNIP3L, CAT, CCNB1, CCND2, CCNE2, CDC42EP3, CDKN1A, CDKN2B, CFLAR, CTGF, CYR61, DDIT3, FBXO32, FOXM1, FOXO4, GABARAPL1, GADD45A, HBP1, IMPDH2, JAG1, LCN2, MKI67, MMP13, MYC, NFKBIA, PLAU, PLK1, PPARGC1A, PPP1R15A, SATB1, SGK1, SLC40A1, TGFB2, UBE2C	transcription regulator
HOXA9	0.61	Inhibited	-2.218	0.142	ARHGAP11A, CBX6, CCL2, CDC6 (includes EG:23834), DLGAP5, EPS8, ERG, ETS2, FZD1, GLRX, GPR56, ID2, IER2, INPPL1, IRX3, KIF20B, MAN2A2, MYC, NFIA, PTPRG, RAB31, S100A8, SATB1, SERPINB9, SLC27A6, SOX4, SPP1 (includes EG:20750), TCN1, WSB1	transcription regulator
NR1H3	-0.09	Inhibited	-2.261	0.438	ABCA2, APOD, CXCL10, HSD11B1, IL1B, IL1RN, NFKBIA, PPARGC1A, PTGS2	ligand-dependent nuclear receptor
PAX6	-0.25	Inhibited	-2.262	0.576	CDH8, CRYAB, HES1 (includes EG:15205), IRX3, L1CAM, NRG1 (includes EG:112400), SCG5, SEMA5A, TNC (includes EG:116640)	transcription regulator
GATA4	0.11	Inhibited	-2.322	0.383	ACTA1, ACTG2, ANKRD1, ATG7, DAB2, DIO2, EDN1, FOS, MEF2C, TAGLN	transcription regulator
BCL6	-4.48	Inhibited	-2.339	0.167	A2M, BCL6, CCL2, CCND2, CDKN1A, CXCL10, FAS, IL18 (includes EG:16173), MIR17HG, MSH2, MYC, NFKB1, RGS4, SDC1 (includes EG:20969), SYK	transcription regulator
EGR2	-5.66	Inhibited	-2.365	0.0448	ACVR1, ASS1, BNIP3L, C1orf130, CAST, CBLB, COL11A1, DIO2, EGR2, EPHA4, FOS, GNB4, HMGB2, ID2, ID4, KDR, KITLG, MAP2, MME, PMP22, PTHLH, RABGGTA, SLC12A2, TFRC	transcription regulator
ARNT	-2.56	Inhibited	-2.397	0.0313	AHR, BHLHE41, CCND2, CITED2, CTSD, CYP1A1 (includes EG:13076), CYP1B1, EDN1, FURIN, ID2, INSR, ITGAV, ITGB3, KIF20A, MYL6, TFRC, UBE2C	transcription regulator
PAX7	0.83	Inhibited	-2.493	0.0707	AHR, ASS1, CDH11, CDH2, CLDN3, DEPTOR, F2RL1, ID2, IL13RA1, MARCKS, MEST, PPAP2A, PRRX1, SEMA3E, TOB1	transcription regulator
SRF	-3.53	Inhibited	-2.531	0.00143	ACTA1, ACTA2, ACTG2, AKAP12, ANKRD1, BPGM, CALD1, CDKN1A, CNN1 (includes EG:1264), CSRP1, CTGF, DMD, DUSP5, EGR2, FGF1, FHL1 (includes EG:14199), FOS, FOSL1, FST, GSN, HSPG2, IER2, ITGA9, LBH, LEPR, LMCD1, LMOD1, LRP1 (includes EG:16971), MAP4K4, MGAT4A, MYLK, MYO1B, PDLIM7, PLA2R1, PPIA, PTGS2, RFC4, SEMA3A, SLC37A1, SVIL, TAGLN, TLN1, TMOD3, TNC (includes EG:116640), TPM1 (includes EG:22003), T…	transcription regulator
NR1H2	-0.9	Inhibited	-2.541	0.529	ABCA2, CXCL10, HSD11B1, IL1B, IL1RN, NFKBIA, PTGS2, RARB	ligand-dependent nuclear receptor
MXI1	0.6	Inhibited	-2.666	0.00157	CCNB1, FOXM1, ID2, IMPDH2, MKI67, MYC, ODC1	transcription regulator
STAT6	0.64	Inhibited	-2.723	0.0496	ACSL1, ADAM19, BCL6, CCND2, CD1D, COL1A1 (includes EG:1277), COL1A2, CTSB, CXCL10, CXCL3, EGR2, GBP2 (includes EG:14469), GNA15, GPM6B, IER2, IL1A, IL1RN, IRF1 (includes EG:16362), LIF, LIFR, MMP12, MMP2, NEDD9, NFKBIA, PLD1, PLSCR1, POLE2, PPARGC1A, PRNP, PROS1, PTGS2, SERPINA1, SERPINF1, SYK, SYNGR2	transcription regulator
GATA2	0.64	Inhibited	-2.835	0.147	ANGPT1, ANGPTL4, CDKN1A, EDN1, KDR, KIT, MEF2C, MMP2, MYC, PBX1, SKP2 (includes EG:27401), TFRC, TMPRSS2	transcription regulator
MKL1	-3.65	Inhibited	-2.847	2.2e-05	ACTA1, ACTA2, ACTG2, CNN1 (includes EG:1264), FOS, ICAM1, MYLK, TAGLN, TNC (includes EG:116640), TPM2, VCL	transcription regulator
KDM5B	-2.6	Inhibited	-2.886	2.15e-06	ANKRD36B (includes others), AURKA, BBS9, BRCA1, BUB1B, BUB3 (includes EG:12237), CCNB1, CCNE1, CDCA3, CDK1, DDIT3, DLGAP5, ECT2, FBXO5, FHL1 (includes EG:14199), FJX1, GADD45A, HMMR, IVNS1ABP, KIF2C, LIMCH1, MCAM, MT1X, NCAPH, NDC80, NEDD9, NEFL, OIP5, PBK, PHF15, PTPLA, SAT1, TOP2A, TTK, TUBB2A	transcription regulator
MITF	-0.21	Inhibited	-3.215	0.227	ACSL1, ASAH1, DAPK1, FBXO32, FOS, GPM6B, GPNMB, GPR137B, ITGA4, IVNS1ABP, KIT, NGFR, NR3C1, PPM1H, RRAGD, SDC1 (includes EG:20969), SEMA6A, SERPINF1, SORT1, ST3GAL6, TFAP2A, VAT1	transcription regulator
TP53	-1.82	Inhibited	-3.268	4.06e-37	ACP2, ACTA2, ADA, ADRB2, AEN, AKAP12, ALOX5, ANGPT1, ANKH, ANLN, ANXA6, ARHGAP5, ARHGEF2, ASF1B, ASPM, ASS1, ATAD2, ATXN1, AURKA, AURKB, BDKRB2, BIRC5, BOK, BRCA1, BRCA2, BTG2, BUB1 (includes EG:100307076), BUB1B, C11orf82, C12orf5, CAT, CCDC80, CCDC99, CCNA2, CCNB1, CCNB2, CCND2, CCNE1, CCNE2, CDC20 (includes EG:107995), CDC25A, CDC25B, CDC25C, CDC42EP3, CDC6 (includes EG:23834), CDC7 (includes …	transcription regulator
TOB1	4.31	Inhibited	-3.373	0.0289	CCDC99, CCNA2, CDKN1A, CDT1, CHEK1, GMNN, HJURP, MBNL2, MIS18A, UBE2T, WDHD1	transcription regulator
HTT	-0.68	Inhibited	-3.647	0.00963	ACTA1, ACTA2, ADAMTS2, ADAMTS5, AKAP12, AP1S1, BASP1, BCL6, BTG3, C1R, C2orf40, CA12, CAST, CD74, CD9, CDH11, CDH8, CDKN1A, CIT, CITED2, COL4A1, COL4A2 (includes EG:12827), COL6A1, COL6A3, CRYAB, CTSD, CX3CL1, CYC1, CYFIP2, DCN, DDIT3, DIO2, DKK3, DUSP5, EGR2, ENO2, EPB41L3, FGF1, FGFR1, FHL1 (includes EG:14199), FN1, FOLR1, FOS, FOSL1, FXYD6, GCLC, GJC1, GLUL, GSN, HBEGF, HMGB2, HPCAL1, HSPA9, I…	transcription regulator
TCF3	-0.13	Inhibited	-3.66	0.000283	AATF, ANLN, AURKA, AZGP1, BUB1 (includes EG:100307076), CCNA2, CCNB2, CCND2, CCNE1, CCNE2, CDC45, CDKN1A, CDKN2B, COL1A1 (includes EG:1277), CYP27B1, E2F4, ECT2, ETS2, GADD45A, H2AFX, ID2, IL1B, KIAA1524, KIF11, KIF2C, KIF4A, KIT, KLF4, MEF2C, MKI67, MUC16, MYC, NDN, NOTCH1, NTRK2, NUSAP1, PLCG2 (includes EG:234779), PLK4, PSAP, PTGS1, RACGAP1, RASSF4, RORA, SLC12A2, TF, TOP2A, TOX, TTK, TYMS	transcription regulator
RB1	1.37	Inhibited	-3.955	2.48e-18	ASF1B, ATAD2, AURKB, BARD1, BIRC5, BLM, BRCA1, BTG3, CCNA2, CCNB1, CCNE1, CCNE2, CDC25A, CDC25C, CDC6 (includes EG:23834), CDCA5, CDCA7L, CDK1, CDKN1A, CDT1, CENPK, CHAF1A, CITED2, CPA4, CTGF, CYP27B1, DDB2, DEK, DIO2, DNMT1, DONSON, EHD3, EPS8, EZH2, FANCA, FAS, FBXO5, FEN1, FN1, FOS, FST, GMNN, GMPS, HIST1H1B, HIST1H2AB/HIST1H2AE, HIST1H2BJ/HIST1H2BK, HIST1H4A (includes others), HIST2H2BE (incl…	transcription regulator
Rb		Inhibited	-3.99	1.88e-10	AURKB, BIRC5, CCL2, CCNE1, CDC6 (includes EG:23834), CDK1, CDKN1A, CDT1, CYP1A1 (includes EG:13076), DNMT1, ECT2, EZH2, FOXM1, GMNN, MCM3, MCM5, MCM7, MMP3, MYC, PA2G4, PCNA, PLK1, POLD1, RBL1, RFC4, RPA2, TOP2A, TYMS	group
SMARCB1	1.94	Inhibited	-4.213	5.44e-08	A2M, ACSL1, ATP1B1, BICD1, CA8, CCNA2, CCNE1, CDC6 (includes EG:23834), CDC7 (includes EG:12545), CDK1, CDKN1A, CDT1, CENPA, CENPE, COL14A1, COL1A1 (includes EG:1277), COL5A2, CYP39A1, DAPK1, DSC2, ETS2, FAS, FZD7, GMNN, GSN, HBEGF, HES1 (includes EG:15205), IFITM1, KIF11, KIF23, KLHL4, MCM10 (includes EG:307126), MCM2, MCM3, MCM4, MCM5, MMP1 (includes EG:300339), OAS3, PLK4, POSTN, PRIM1, PTN, R…	transcription regulator
CDKN2A	-0.07	Inhibited	-4.376	1.6e-16	ASF1B, ATAD2, AURKB, BARD1, BIRC5, BLM, BTG2, BTG3, CCL2, CCNA2, CCNE1, CDC25A, CDC25C, CDCA5, CDCA7L, CDK1, CDKN1A, CDKN2B, CENPK, CHAF1A, CITED2, CPA4, CTGF, DEK, DONSON, EHD3, EPS8, EZH2, FANCA, FBL, FBXO5, FEN1, FGFR1, FST, GTSE1, HMGA2, HMGB2, IGF2BP3, IL1B, ITGAV, ITGB3, MCM4, MCM5, MCM7, MCM8, MCMBP, MDM2, MELK, MKI67, MMP1 (includes EG:300339), MMP2, MMP3, NR3C1, ODC1, PCNA, PDGFRB, PLK1,…	transcription regulator

## Sheet: Supplementary Table S2
Target_gene	Target Gene vHMEC Expression Change				microRNA.org.ID	mirbase.geneName	mirbase.Accession	align_score	seed_cat	energy	mirsvr_score
	Coef.EARLY.PRE	t.EARLY.PRE	p.value.EARLY.PRE	p.value.adj.EARLY.PRE
BTG3	0.536	4.51	0.00093	0.01552	hsa-miR-519a	hsa-mir-519a-3p	MI0003178	154	7	-12.53	-1.3533
PTPRZ1	0.718	4.03	0.00208	0.029081	hsa-miR-199a-3p	hsa-mir-199a-3p	MI0000281	140	7	-9.05	-1.3526
BCAR3	0.455	4.64	0.00076	0.013181	hsa-miR-199a-3p	hsa-mir-199a-3p	MI0000281	143	7	-11.29	-1.3492
PTHLH	0.419	4.07	0.00192	0.027516	hsa-miR-519a	hsa-mir-519a-3p	MI0003178	159	7	-11.45	-1.3403
PTHLH	0.419	4.07	0.00192	0.027516	hsa-miR-143*	hsa-mir-143-5p	MI0000459	144	7	-13.67	-1.3276
NETO1	0.78	6.6	4e-05	0.001546	hsa-miR-145	hsa-mir-145-5p	MI0000461	152	7	-14.74	-1.3116
FJX1	0.479	4.43	0.00106	0.017179	hsa-miR-519a	hsa-mir-519a-3p	MI0003178	145	7	-11.62	-1.3101
CAPRIN2	0.911	7.16	2e-05	0.00088	hsa-miR-519a	hsa-mir-519a-3p	MI0003178	143	7	-8.32	-1.3044
SRPX	0.548	5.48	0.00021	0.004931	hsa-miR-519a	hsa-mir-519a-3p	MI0003178	140	7	-9.69	-1.3037
SRPX	0.548	5.48	0.00021	0.004931	hsa-miR-519a	hsa-mir-519a-3p	MI0003178	140	7	-9.69	-1.2976
CHAC2	0.642	4.87	0.00053	0.010007	hsa-miR-145	hsa-mir-145-5p	MI0000461	140	7	-11.42	-1.2944
MASTL	0.859	5.74	0.00014	0.003697	hsa-miR-519a	hsa-mir-519a-3p	MI0003178	140	7	-13.84	-1.288
MEIS2	0.502	5.1	0.00037	0.007496	hsa-miR-199a-3p	hsa-mir-199a-3p	MI0000281	143	7	-15.43	-1.2825
FAM135A	0.522	4.28	0.00137	0.021045	hsa-miR-145	hsa-mir-145-5p	MI0000461	145	7	-13.86	-1.2811
CAPRIN2	0.911	7.16	2e-05	0.00088	hsa-miR-519a	hsa-mir-519a-3p	MI0003178	143	7	-8.32	-1.279
CAPRIN2	0.911	7.16	2e-05	0.00088	hsa-miR-519a	hsa-mir-519a-3p	MI0003178	143	7	-8.32	-1.279
ANKRD32	0.727	5.61	0.00017	0.004245	hsa-miR-519a	hsa-mir-519a-3p	MI0003178	157	7	-14.89	-1.2669
MEIS2	0.502	5.1	0.00037	0.007496	hsa-miR-199a-3p	hsa-mir-199a-3p	MI0000281	143	7	-15.43	-1.2614
NRP1	0.897	8.16	1e-05	0.00035	hsa-miR-519a	hsa-mir-519a-3p	MI0003178	123	0	-8.6	-1.26
RAD18	0.406	3.97	0.00231	0.031308	hsa-miR-145	hsa-mir-145-5p	MI0000461	145	7	-12.45	-1.254
STMN1	0.366	3.7	0.00366	0.044818	hsa-miR-143*	hsa-mir-143-5p	MI0000459	140	7	-12.12	-1.254
TGFBR2	0.388	4.12	0.00177	0.025817	hsa-miR-519a	hsa-mir-519a-3p	MI0003178	142	7	-10.99	-1.2475
ELK3	0.68	6.79	3e-05	0.001272	hsa-miR-519a	hsa-mir-519a-3p	MI0003178	141	7	-17.32	-1.2446
SEMA4B	0.638	6.26	7e-05	0.002158	hsa-miR-519a	hsa-mir-519a-3p	MI0003178	171	7	-16.8	-1.242
TFDP1	0.495	3.79	0.00313	0.039554	hsa-miR-143*	hsa-mir-143-5p	MI0000459	141	7	-12.57	-1.2322
POLQ	0.997	6.91	3e-05	0.001131	hsa-miR-519a	hsa-mir-519a-3p	MI0003178	160	7	-11.83	-1.2236
TFDP1	0.495	3.79	0.00313	0.039554	hsa-miR-143*	hsa-mir-143-5p	MI0000459	141	7	-12.57	-1.2206
C5	0.535	4.27	0.00139	0.021384	hsa-miR-145	hsa-mir-145-5p	MI0000461	154	7	-16.36	-1.2116
ECT2	0.589	3.99	0.00222	0.030447	hsa-miR-519a	hsa-mir-519a-3p	MI0003178	120	0	-7.08	-1.2089
ITPK1	0.343	3.62	0.00415	0.049094	hsa-miR-199a-3p	hsa-mir-199a-3p	MI0000281	148	7	-13.11	-1.2068
PEX5L	0.842	7.16	2e-05	0.000881	hsa-miR-519a	hsa-mir-519a-3p	MI0003178	149	7	-12.97	-1.2044
HIST1H2AH	0.846	5.15	0.00034	0.007143	hsa-miR-145	hsa-mir-145-5p	MI0000461	163	7	-19.85	-1.2019
ECT2	0.589	3.99	0.00222	0.030447	hsa-miR-519a	hsa-mir-519a-3p	MI0003178	120	0	-7.08	-1.196
MRPS30	0.358	3.69	0.00371	0.04529	hsa-miR-199a-3p	hsa-mir-199a-3p	MI0000281	120	0	-9.49	-1.1937
TFAP2A	0.535	4.62	0.00079	0.013558	hsa-miR-143*	hsa-mir-143-5p	MI0000459	154	7	-15.81	-1.1907
TNFAIP8	0.711	5.98	0.0001	0.002902	hsa-miR-519a	hsa-mir-519a-3p	MI0003178	131	0	-13.98	-1.1906
EGFR	0.617	6.33	6e-05	0.002012	hsa-miR-143*	hsa-mir-143-5p	MI0000459	140	7	-15.54	-1.1889
MSH2	0.586	3.78	0.00318	0.040163	hsa-miR-145	hsa-mir-145-5p	MI0000461	145	7	-14.44	-1.1849
HTR7	0.686	5.97	0.0001	0.002902	hsa-miR-199a-3p	hsa-mir-199a-3p	MI0000281	166	7	-21.18	-1.1822
SEMA4B	0.638	6.26	7e-05	0.002158	hsa-miR-519a	hsa-mir-519a-3p	MI0003178	171	7	-16.8	-1.1783
KLF5	0.575	5.3	0.00027	0.006073	hsa-miR-145	hsa-mir-145-5p	MI0000461	150	7	-13.28	-1.1778
HAS2	0.634	4.34	0.00123	0.01936	hsa-miR-519a	hsa-mir-519a-3p	MI0003178	152	7	-15.64	-1.1767
EGFR	0.617	6.33	6e-05	0.002012	hsa-miR-143*	hsa-mir-143-5p	MI0000459	140	7	-15.54	-1.1722
SNAI2	0.49	4.73	0.00066	0.011788	hsa-miR-145	hsa-mir-145-5p	MI0000461	123	0	-14.71	-1.1721
TNFAIP8	0.711	5.98	0.0001	0.002902	hsa-miR-519a	hsa-mir-519a-3p	MI0003178	131	0	-13.98	-1.1714
TTC4	0.374	3.8	0.00305	0.038863	hsa-miR-145	hsa-mir-145-5p	MI0000461	147	7	-18.2	-1.17
KIF23	0.744	6.82	3e-05	0.001225	hsa-miR-519a	hsa-mir-519a-3p	MI0003178	165	7	-17.55	-1.1555
ABCG2	1.023	7.02	2e-05	0.001008	hsa-miR-143*	hsa-mir-143-5p	MI0000459	140	7	-12.36	-1.1538
DEK	0.684	4.46	0.00101	0.016605	hsa-miR-519a	hsa-mir-519a-3p	MI0003178	141	7	-9.47	-1.1527
JPH1	0.668	6.01	0.0001	0.002806	hsa-miR-519a	hsa-mir-519a-3p	MI0003178	145	7	-9.45	-1.1498
AIG1	0.464	3.98	0.00224	0.030635	hsa-miR-519a	hsa-mir-519a-3p	MI0003178	150	7	-11.94	-1.147
ESCO2	1.16	6.54	5e-05	0.001643	hsa-miR-145	hsa-mir-145-5p	MI0000461	146	7	-11.84	-1.144
HBEGF	0.701	5.72	0.00015	0.003795	hsa-miR-145	hsa-mir-145-5p	MI0000461	124	0	-15.8	-1.144
BNC1	1.138	10.34	0	6.5e-05	hsa-miR-519a	hsa-mir-519a-3p	MI0003178	145	7	-10.46	-1.1415
ABCG2	1.023	7.02	2e-05	0.001008	hsa-miR-143*	hsa-mir-143-5p	MI0000459	140	7	-12.36	-1.139
PRKCQ	0.857	6.6	4e-05	0.00155	hsa-miR-145	hsa-mir-145-5p	MI0000461	125	0	-19.21	-1.1383
CLSPN	1.267	7.54	1e-05	0.000603	hsa-miR-143*	hsa-mir-143-5p	MI0000459	154	7	-22.43	-1.1285
HELLS	1.327	6.19	7e-05	0.002329	hsa-miR-145	hsa-mir-145-5p	MI0000461	151	7	-16.54	-1.1283
ATAD2	0.764	6.9	3e-05	0.001134	hsa-miR-519a	hsa-mir-519a-3p	MI0003178	122	0	-15.34	-1.1282
SEMA3A	1.004	5.36	0.00025	0.005665	hsa-miR-145	hsa-mir-145-5p	MI0000461	148	7	-13.88	-1.1264
BCAR3	0.455	4.64	0.00076	0.013181	hsa-miR-199a-3p	hsa-mir-199a-3p	MI0000281	147	7	-13.32	-1.1214
CCDC150	0.406	3.84	0.00284	0.036719	hsa-miR-145	hsa-mir-145-5p	MI0000461	130	0	-13.98	-1.1187
JPH1	0.668	6.01	0.0001	0.002806	hsa-miR-145	hsa-mir-145-5p	MI0000461	149	7	-12.45	-1.1178
PMAIP1	0.989	8.23	1e-05	0.000326	hsa-miR-145	hsa-mir-145-5p	MI0000461	164	7	-19.69	-1.117
HELLS	1.327	6.19	7e-05	0.002329	hsa-miR-145	hsa-mir-145-5p	MI0000461	151	7	-16.54	-1.1138
JPH1	0.668	6.01	0.0001	0.002806	hsa-miR-519a	hsa-mir-519a-3p	MI0003178	145	7	-9.45	-1.1095
ARG2	0.769	4.65	0.00075	0.013046	hsa-miR-199a-3p	hsa-mir-199a-3p	MI0000281	146	7	-18.24	-1.1075
PMAIP1	0.989	8.23	1e-05	0.000326	hsa-miR-145	hsa-mir-145-5p	MI0000461	164	7	-19.69	-1.1024
EML5	0.96	7.82	1e-05	0.000468	hsa-miR-145	hsa-mir-145-5p	MI0000461	140	7	-12.56	-1.1015
SYK	0.905	7.28	2e-05	0.000787	hsa-miR-145	hsa-mir-145-5p	MI0000461	121	0	-11.75	-1.0963
ESCO2	1.16	6.54	5e-05	0.001643	hsa-miR-519a	hsa-mir-519a-3p	MI0003178	140	7	-9.8	-1.0963
C1orf161	0.741	4.98	0.00044	0.008663	hsa-miR-199a-3p	hsa-mir-199a-3p	MI0000281	151	7	-13.86	-1.0916
DEPDC1B	0.612	6.33	6e-05	0.00201	hsa-miR-199a-3p	hsa-mir-199a-3p	MI0000281	150	7	-14.97	-1.0876
IL33	0.718	5.42	0.00023	0.00526	hsa-miR-145	hsa-mir-145-5p	MI0000461	140	7	-11.29	-1.0831
SMOC1	0.38	3.86	0.00277	0.036068	hsa-miR-519a	hsa-mir-519a-3p	MI0003178	141	7	-11.61	-1.0828
DSCC1	0.81	4.8	0.00058	0.01079	hsa-miR-199a-3p	hsa-mir-199a-3p	MI0000281	154	7	-13.87	-1.0755
SNX5	0.394	3.84	0.00283	0.036719	hsa-miR-143*	hsa-mir-143-5p	MI0000459	127	0	-16.95	-1.0666
CSMD3	0.759	7.58	1e-05	0.000583	hsa-miR-145	hsa-mir-145-5p	MI0000461	153	7	-15.91	-1.0664
SPOCK1	0.609	4.67	0.00072	0.012696	hsa-miR-519a	hsa-mir-519a-3p	MI0003178	121	0	-10.03	-1.0646
CASC5	1.149	7.19	2e-05	0.000854	hsa-miR-143*	hsa-mir-143-5p	MI0000459	125	0	-19.85	-1.0611
GSDMA	0.78	5.85	0.00012	0.003331	hsa-miR-145	hsa-mir-145-5p	MI0000461	121	0	-10.33	-1.0602
DDX21	0.482	4.09	0.00186	0.026811	hsa-miR-145	hsa-mir-145-5p	MI0000461	142	7	-11.94	-1.0494
CDC25C	0.635	5.72	0.00015	0.003784	hsa-miR-199a-3p	hsa-mir-199a-3p	MI0000281	140	7	-15.6	-1.0491
JPH1	0.668	6.01	0.0001	0.002806	hsa-miR-145	hsa-mir-145-5p	MI0000461	149	7	-12.45	-1.0486
NAV3	1.112	8.81	0	0.0002	hsa-miR-145	hsa-mir-145-5p	MI0000461	144	7	-17.03	-1.0478
CENPO	0.63	4.74	0.00065	0.011655	hsa-miR-519a	hsa-mir-519a-3p	MI0003178	151	7	-17.4	-1.0431
ARHGEF3	0.519	3.96	0.00235	0.031742	hsa-miR-199a-3p	hsa-mir-199a-3p	MI0000281	153	7	-11.09	-1.0412
SMC4	0.788	5.12	0.00036	0.007372	hsa-miR-145	hsa-mir-145-5p	MI0000461	150	7	-13.08	-1.0332
TTC4	0.374	3.8	0.00305	0.038863	hsa-miR-143*	hsa-mir-143-5p	MI0000459	142	7	-19.86	-1.0322
SEMA3A	1.004	5.36	0.00025	0.005665	hsa-miR-199a-3p	hsa-mir-199a-3p	MI0000281	144	7	-10.83	-1.0318
FIGNL1	1.362	9.91	0	8.7e-05	hsa-miR-519a	hsa-mir-519a-3p	MI0003178	158	7	-14.01	-1.0304
TM7SF3	0.725	6.89	3e-05	0.001146	hsa-miR-145	hsa-mir-145-5p	MI0000461	148	7	-15.19	-1.0284
ARHGEF2	0.367	3.62	0.0042	0.049545	hsa-miR-143*	hsa-mir-143-5p	MI0000459	141	7	-15.63	-1.0228
TRERF1	0.929	7.92	1e-05	0.000432	hsa-miR-519a	hsa-mir-519a-3p	MI0003178	156	7	-10.01	-1.0227
TRERF1	1.403	8.82	0	0.000199	hsa-miR-519a	hsa-mir-519a-3p	MI0003178	156	7	-10.01	-1.0227
PPP4R1	0.706	5.37	0.00024	0.005602	hsa-miR-519a	hsa-mir-519a-3p	MI0003178	120	0	-16.1	-1.02
STAMBPL1	0.635	4.13	0.00174	0.025543	hsa-miR-519a	hsa-mir-519a-3p	MI0003178	157	7	-14.98	-1.0163
DSE	0.651	6.08	9e-05	0.002625	hsa-miR-199a-3p	hsa-mir-199a-3p	MI0000281	121	0	-12.87	-1.0156
ZNF367	0.766	5.64	0.00016	0.004089	hsa-miR-143*	hsa-mir-143-5p	MI0000459	154	7	-19.06	-1.0132
MTSS1	0.903	9.24	0	0.000145	hsa-miR-145	hsa-mir-145-5p	MI0000461	120	0	-12.68	-1.0089
NCAPD3	0.65	5.66	0.00016	0.004052	hsa-miR-519a	hsa-mir-519a-3p	MI0003178	129	0	-13.46	-1.0066
NCAPD3	0.65	5.66	0.00016	0.004052	hsa-miR-519a	hsa-mir-519a-3p	MI0003178	129	0	-13.46	-1.0041
ZNF367	0.766	5.64	0.00016	0.004089	hsa-miR-519a	hsa-mir-519a-3p	MI0003178	150	7	-15	-1.0013
PBK	1.282	8.08	1e-05	0.000376	hsa-miR-145	hsa-mir-145-5p	MI0000461	147	7	-12.78	-0.9919
RAET1E	1.031	6.61	4e-05	0.001534	hsa-miR-199a-3p	hsa-mir-199a-3p	MI0000281	125	0	-17.8	-0.989
NRP2	1.048	9.61	0	0.000108	hsa-miR-519a	hsa-mir-519a-3p	MI0003178	140	7	-12.57	-0.9815
PAK6	0.618	6.09	9e-05	0.00258	hsa-miR-519a	hsa-mir-519a-3p	MI0003178	146	7	-10.9	-0.9804
G3BP1	0.363	3.76	0.00329	0.041337	hsa-miR-145	hsa-mir-145-5p	MI0000461	122	0	-11.33	-0.98
SNX5	0.394	3.84	0.00283	0.036719	hsa-miR-519a	hsa-mir-519a-3p	MI0003178	140	7	-10.4	-0.9746
HELLS	1.327	6.19	7e-05	0.002329	hsa-miR-519a	hsa-mir-519a-3p	MI0003178	128	0	-9.88	-0.9739
RACGAP1	0.626	6.23	7e-05	0.002217	hsa-miR-519a	hsa-mir-519a-3p	MI0003178	140	7	-14.06	-0.9689
ANTXR2	1.451	14.03	0	7e-06	hsa-miR-519a	hsa-mir-519a-3p	MI0003178	150	7	-13.53	-0.9644
FAM111B	1.364	9.15	0	0.000152	hsa-miR-143*	hsa-mir-143-5p	MI0000459	144	7	-15.98	-0.9639
CCDC150	0.406	3.84	0.00284	0.036719	hsa-miR-199a-3p	hsa-mir-199a-3p	MI0000281	148	7	-16.29	-0.9595
RRM2B	0.434	3.76	0.00329	0.041301	hsa-miR-199a-3p	hsa-mir-199a-3p	MI0000281	142	7	-16.65	-0.9587
HELLS	1.327	6.19	7e-05	0.002329	hsa-miR-519a	hsa-mir-519a-3p	MI0003178	128	0	-9.88	-0.9555
NIP7	0.442	3.81	0.00299	0.038222	hsa-miR-199a-3p	hsa-mir-199a-3p	MI0000281	125	0	-12.73	-0.9517
G3BP1	0.363	3.76	0.00329	0.041337	hsa-miR-145	hsa-mir-145-5p	MI0000461	145	7	-12.32	-0.9423
C1orf74	0.64	6.72	4e-05	0.001365	hsa-miR-145	hsa-mir-145-5p	MI0000461	120	0	-11.92	-0.9249
DEPDC1B	0.612	6.33	6e-05	0.00201	hsa-miR-145	hsa-mir-145-5p	MI0000461	141	7	-14.29	-0.9238
PA2G4	0.551	5.31	0.00027	0.006027	hsa-miR-199a-3p	hsa-mir-199a-3p	MI0000281	135	0	-23.6	-0.9216
MASTL	0.859	5.74	0.00014	0.003697	hsa-miR-519a	hsa-mir-519a-3p	MI0003178	140	7	-13.84	-0.9209
CTNNBIP1	0.385	3.72	0.00352	0.043734	hsa-miR-145	hsa-mir-145-5p	MI0000461	159	7	-16.66	-0.9196
PA2G4	0.551	5.31	0.00027	0.006027	hsa-miR-199a-3p	hsa-mir-199a-3p	MI0000281	135	0	-23.6	-0.917
NRP2	1.048	9.61	0	0.000108	hsa-miR-145	hsa-mir-145-5p	MI0000461	145	7	-13.25	-0.9168
TSEN2	0.504	4.12	0.00177	0.02587	hsa-miR-143*	hsa-mir-143-5p	MI0000459	148	7	-15.02	-0.9028
E2F7	1.154	11.35	0	3.5e-05	hsa-miR-519a	hsa-mir-519a-3p	MI0003178	146	7	-12.22	-0.895
COPS8	0.493	4.53	0.0009	0.015122	hsa-miR-199a-3p	hsa-mir-199a-3p	MI0000281	123	0	-12.33	-0.8882
WDR43	0.598	4.74	0.00064	0.01163	hsa-miR-145	hsa-mir-145-5p	MI0000461	150	7	-20.49	-0.8811
DCBLD2	0.662	6.67	4e-05	0.00144	hsa-miR-519a	hsa-mir-519a-3p	MI0003178	147	7	-12.33	-0.8759
TRHDE	0.783	4.88	0.00052	0.009811	hsa-miR-143*	hsa-mir-143-5p	MI0000459	154	7	-20.12	-0.8745
RGS20	0.677	5.92	0.00011	0.003059	hsa-miR-199a-3p	hsa-mir-199a-3p	MI0000281	121	0	-16.06	-0.874
E2F7	1.154	11.35	0	3.5e-05	hsa-miR-519a	hsa-mir-519a-3p	MI0003178	146	7	-12.22	-0.8665
PID1	0.444	3.83	0.00291	0.03749	hsa-miR-519a	hsa-mir-519a-3p	MI0003178	143	7	-14.88	-0.8659
C5	0.535	4.27	0.00139	0.021384	hsa-miR-519a	hsa-mir-519a-3p	MI0003178	147	7	-11.34	-0.864
MAP4K4	0.711	6.09	9e-05	0.002589	hsa-miR-199a-3p	hsa-mir-199a-3p	MI0000281	150	7	-13.97	-0.852
RRS1	0.705	6.91	3e-05	0.001131	hsa-miR-143*	hsa-mir-143-5p	MI0000459	153	7	-16.18	-0.8498
AVPI1	1.015	10.61	0	5.5e-05	hsa-miR-199a-3p	hsa-mir-199a-3p	MI0000281	150	7	-15.21	-0.8481
EREG	1.273	12.87	0	1.4e-05	hsa-miR-519a	hsa-mir-519a-3p	MI0003178	157	7	-21.25	-0.8478
OXCT1	0.485	3.65	0.00396	0.047527	hsa-miR-519a	hsa-mir-519a-3p	MI0003178	126	0	-10.81	-0.847
SPIN4	0.536	4.63	0.00077	0.013287	hsa-miR-519a	hsa-mir-519a-3p	MI0003178	123	0	-16.26	-0.8465
FANCA	0.604	5.72	0.00014	0.003759	hsa-miR-143*	hsa-mir-143-5p	MI0000459	154	7	-18.81	-0.8406
BIRC5	0.767	7.17	2e-05	0.000876	hsa-miR-145	hsa-mir-145-5p	MI0000461	157	7	-17.81	-0.8351
ARHGEF3	0.519	3.96	0.00235	0.031742	hsa-miR-145	hsa-mir-145-5p	MI0000461	144	7	-14.64	-0.8321
ZNF114	0.799	5.18	0.00032	0.006846	hsa-miR-145	hsa-mir-145-5p	MI0000461	126	0	-19.36	-0.8316
TRPA1	0.738	5.29	0.00027	0.006135	hsa-miR-199a-3p	hsa-mir-199a-3p	MI0000281	120	0	-8.01	-0.8316
C11orf82	1.071	7.57	1e-05	0.00059	hsa-miR-143*	hsa-mir-143-5p	MI0000459	126	0	-23.26	-0.8285
WDR74	0.56	5.55	0.00019	0.004528	hsa-miR-143*	hsa-mir-143-5p	MI0000459	123	6	-17.66	-0.8213
PRMT5	0.547	5.12	0.00036	0.007321	hsa-miR-143*	hsa-mir-143-5p	MI0000459	143	7	-13.83	-0.8201
MYC	0.554	5.82	0.00013	0.003443	hsa-miR-145	hsa-mir-145-5p	MI0000461	122	0	-9.84	-0.8156
TGFBR2	0.388	4.12	0.00177	0.025817	hsa-miR-145	hsa-mir-145-5p	MI0000461	156	7	-17.92	-0.8155
DBX2	0.597	3.63	0.00411	0.048775	hsa-miR-145	hsa-mir-145-5p	MI0000461	140	7	-14.24	-0.8125
PRKDC	0.444	3.97	0.0023	0.031296	hsa-miR-145	hsa-mir-145-5p	MI0000461	146	7	-14.02	-0.7929
SLC31A2	0.455	5.01	0.00042	0.00834	hsa-miR-199a-3p	hsa-mir-199a-3p	MI0000281	127	0	-20.38	-0.7927
ELAVL2	1.685	10.83	0	4.9e-05	hsa-miR-199a-3p	hsa-mir-199a-3p	MI0000281	143	7	-10.48	-0.7895
HMGA2	0.862	6.94	3e-05	0.001102	hsa-miR-143*	hsa-mir-143-5p	MI0000459	142	7	-14.69	-0.7895
SORL1	0.794	6.06	9e-05	0.002654	hsa-miR-519a	hsa-mir-519a-3p	MI0003178	178	7	-22.19	-0.7866
ITGA6	0.597	5.77	0.00013	0.003588	hsa-miR-199a-3p	hsa-mir-199a-3p	MI0000281	161	7	-21.03	-0.7849
PAK6	0.618	6.09	9e-05	0.00258	hsa-miR-519a	hsa-mir-519a-3p	MI0003178	146	7	-10.9	-0.7745
CPNE8	0.623	4.03	0.00208	0.029081	hsa-miR-145	hsa-mir-145-5p	MI0000461	149	7	-12.64	-0.7728
RPA2	0.469	4.55	0.00088	0.014844	hsa-miR-519a	hsa-mir-519a-3p	MI0003178	154	7	-15.17	-0.7724
SEMA3A	1.004	5.36	0.00025	0.005665	hsa-miR-145	hsa-mir-145-5p	MI0000461	159	7	-19.49	-0.7688
MKI67IP	0.443	3.66	0.00389	0.046867	hsa-miR-199a-3p	hsa-mir-199a-3p	MI0000281	120	0	-13.38	-0.7674
FMNL2	0.46	3.88	0.00265	0.034974	hsa-miR-145	hsa-mir-145-5p	MI0000461	154	7	-18.07	-0.7662
C10orf2	0.447	3.98	0.00227	0.030851	hsa-miR-145	hsa-mir-145-5p	MI0000461	148	7	-26.83	-0.7658
MFHAS1	0.528	3.92	0.00251	0.03349	hsa-miR-199a-3p	hsa-mir-199a-3p	MI0000281	120	0	-9.49	-0.7644
BUB1	1.142	8.78	0	0.000206	hsa-miR-519a	hsa-mir-519a-3p	MI0003178	144	7	-13.32	-0.7538
PTGER4	0.495	3.89	0.00261	0.034497	hsa-miR-145	hsa-mir-145-5p	MI0000461	122	0	-14.61	-0.7531
MARS2	0.563	4.44	0.00105	0.017103	hsa-miR-199a-3p	hsa-mir-199a-3p	MI0000281	159	7	-17.83	-0.7516
HMGA2	0.862	6.94	3e-05	0.001102	hsa-miR-143*	hsa-mir-143-5p	MI0000459	145	7	-12.11	-0.7468
ITGA6	0.597	5.77	0.00013	0.003588	hsa-miR-199a-3p	hsa-mir-199a-3p	MI0000281	161	7	-21.03	-0.7442
FMNL2	0.46	3.88	0.00265	0.034974	hsa-miR-145	hsa-mir-145-5p	MI0000461	154	7	-18.07	-0.742
IRAK2	0.432	3.82	0.00298	0.038152	hsa-miR-519a	hsa-mir-519a-3p	MI0003178	161	7	-16.53	-0.7409
PTGS1	0.875	7.36	2e-05	0.000729	hsa-miR-143*	hsa-mir-143-5p	MI0000459	144	7	-16.07	-0.7322
TSEN2	0.504	4.12	0.00177	0.02587	hsa-miR-519a	hsa-mir-519a-3p	MI0003178	140	7	-11.08	-0.7304
CCDC150	0.406	3.84	0.00284	0.036719	hsa-miR-199a-3p	hsa-mir-199a-3p	MI0000281	135	0	-17.4	-0.7303
IRS1	0.684	7.41	2e-05	0.000692	hsa-miR-145	hsa-mir-145-5p	MI0000461	150	7	-14.78	-0.7284
EGFR	0.617	6.33	6e-05	0.002012	hsa-miR-145	hsa-mir-145-5p	MI0000461	150	7	-19.25	-0.7255
SYK	0.905	7.28	2e-05	0.000787	hsa-miR-145	hsa-mir-145-5p	MI0000461	121	0	-11.75	-0.7251
HBEGF	0.701	5.72	0.00015	0.003795	hsa-miR-145	hsa-mir-145-5p	MI0000461	147	7	-14.96	-0.724
TBX18	0.607	5.03	0.00041	0.008189	hsa-miR-145	hsa-mir-145-5p	MI0000461	129	0	-14.62	-0.7218
C14orf49	0.435	4.06	0.00196	0.027823	hsa-miR-199a-3p	hsa-mir-199a-3p	MI0000281	124	0	-16.06	-0.7203
C10orf110	0.405	3.67	0.00384	0.046388	hsa-miR-145	hsa-mir-145-5p	MI0000461	141	7	-11.91	-0.7172
SYK	0.905	7.28	2e-05	0.000787	hsa-miR-145	hsa-mir-145-5p	MI0000461	121	0	-11.75	-0.7168
SYK	0.905	7.28	2e-05	0.000787	hsa-miR-145	hsa-mir-145-5p	MI0000461	121	0	-11.75	-0.7159
PRNP	0.452	4.66	0.00073	0.012827	hsa-miR-519a	hsa-mir-519a-3p	MI0003178	145	7	-12.25	-0.7123
WDFY2	0.43	3.67	0.00385	0.046461	hsa-miR-143*	hsa-mir-143-5p	MI0000459	145	7	-24.85	-0.7092
RIN2	0.715	7.35	2e-05	0.000741	hsa-miR-145	hsa-mir-145-5p	MI0000461	143	7	-14.82	-0.7075
MYPN	0.924	7.3	2e-05	0.000775	hsa-miR-519a	hsa-mir-519a-3p	MI0003178	142	7	-9.9	-0.7053
ABCG2	1.023	7.02	2e-05	0.001008	hsa-miR-519a	hsa-mir-519a-3p	MI0003178	121	0	-8.32	-0.7051
HEPHL1	0.804	6.3	6e-05	0.002058	hsa-miR-145	hsa-mir-145-5p	MI0000461	143	7	-15.46	-0.6966
G3BP1	0.363	3.76	0.00329	0.041337	hsa-miR-519a	hsa-mir-519a-3p	MI0003178	147	7	-12.98	-0.6966
GPD2	0.728	5.84	0.00012	0.00337	hsa-miR-145	hsa-mir-145-5p	MI0000461	146	7	-15.17	-0.6963
PKMYT1	0.56	4.3	0.00132	0.02049	hsa-miR-519a	hsa-mir-519a-3p	MI0003178	141	7	-16.27	-0.696
ZNF114	0.799	5.18	0.00032	0.006846	hsa-miR-145	hsa-mir-145-5p	MI0000461	142	7	-18.35	-0.6945
SORL1	0.794	6.06	9e-05	0.002654	hsa-miR-199a-3p	hsa-mir-199a-3p	MI0000281	143	7	-10.48	-0.6932
EGFR	0.617	6.33	6e-05	0.002012	hsa-miR-145	hsa-mir-145-5p	MI0000461	150	7	-19.25	-0.69
ATAD2	0.764	6.9	3e-05	0.001134	hsa-miR-519a	hsa-mir-519a-3p	MI0003178	120	0	-7.09	-0.6845
CLTCL1	0.458	3.86	0.00274	0.035848	hsa-miR-199a-3p	hsa-mir-199a-3p	MI0000281	140	0	-21.37	-0.6836
EME1	0.697	5.29	0.00028	0.006169	hsa-miR-143*	hsa-mir-143-5p	MI0000459	135	0	-24.78	-0.6815
TMCC3	1.042	9.21	0	0.000148	hsa-miR-145	hsa-mir-145-5p	MI0000461	146	7	-13.66	-0.6805
ABCG2	1.023	7.02	2e-05	0.001008	hsa-miR-519a	hsa-mir-519a-3p	MI0003178	121	0	-8.32	-0.6778
AKR1B1	0.578	5.94	0.00011	0.00299	hsa-miR-145	hsa-mir-145-5p	MI0000461	153	7	-16.91	-0.6771
BARD1	0.705	4.59	0.00082	0.013992	hsa-miR-145	hsa-mir-145-5p	MI0000461	120	0	-22.29	-0.674
LAMC2	0.495	5.13	0.00035	0.007232	hsa-miR-143*	hsa-mir-143-5p	MI0000459	146	7	-16.39	-0.6676
CP110	0.539	3.93	0.00245	0.032878	hsa-miR-519a	hsa-mir-519a-3p	MI0003178	159	7	-18.11	-0.6602
ANO4	0.59	4.62	0.00079	0.013507	hsa-miR-143*	hsa-mir-143-5p	MI0000459	120	6	-9.87	-0.6601
CD1D	0.537	4.28	0.00137	0.021123	hsa-miR-145	hsa-mir-145-5p	MI0000461	160	7	-16.88	-0.6598
ANO4	0.59	4.62	0.00079	0.013507	hsa-miR-143*	hsa-mir-143-5p	MI0000459	120	6	-9.87	-0.6592
WDFY2	0.43	3.67	0.00385	0.046461	hsa-miR-145	hsa-mir-145-5p	MI0000461	147	7	-14.32	-0.6582
ELAVL2	1.685	10.83	0	4.9e-05	hsa-miR-145	hsa-mir-145-5p	MI0000461	124	0	-11.75	-0.6568
CP110	0.539	3.93	0.00245	0.032878	hsa-miR-519a	hsa-mir-519a-3p	MI0003178	159	7	-18.11	-0.6551
DCBLD2	0.662	6.67	4e-05	0.00144	hsa-miR-519a	hsa-mir-519a-3p	MI0003178	146	7	-12.94	-0.6551
MDM2	0.811	5.9	0.00011	0.003142	hsa-miR-199a-3p	hsa-mir-199a-3p	MI0000281	127	6	-15.21	-0.6511
GEMIN4	0.375	3.86	0.00275	0.035858	hsa-miR-145	hsa-mir-145-5p	MI0000461	142	7	-16.57	-0.6433
PRKCH	0.56	4.8	0.00059	0.010843	hsa-miR-143*	hsa-mir-143-5p	MI0000459	122	0	-14.91	-0.6367
DCBLD2	0.662	6.67	4e-05	0.00144	hsa-miR-199a-3p	hsa-mir-199a-3p	MI0000281	153	7	-14.46	-0.6337
RFC3	0.936	6.93	3e-05	0.001114	hsa-miR-519a	hsa-mir-519a-3p	MI0003178	146	7	-14.84	-0.6332
BIRC5	0.767	7.17	2e-05	0.000876	hsa-miR-145	hsa-mir-145-5p	MI0000461	140	7	-23.12	-0.6315
FLI1	1.303	7.75	1e-05	0.000499	hsa-miR-199a-3p	hsa-mir-199a-3p	MI0000281	123	0	-18.68	-0.6294
BIRC5	0.767	7.17	2e-05	0.000876	hsa-miR-145	hsa-mir-145-5p	MI0000461	140	7	-23.12	-0.6266
SPOCK1	0.609	4.67	0.00072	0.012696	hsa-miR-145	hsa-mir-145-5p	MI0000461	120	0	-13.28	-0.6227
ARHGAP11A	0.907	5.52	0.0002	0.004692	hsa-miR-199a-3p	hsa-mir-199a-3p	MI0000281	126	0	-10.49	-0.6185
EZH2	0.756	6.45	5e-05	0.001789	hsa-miR-519a	hsa-mir-519a-3p	MI0003178	157	7	-18.52	-0.6148
CIT	1.088	8.4	0	0.000285	hsa-miR-519a	hsa-mir-519a-3p	MI0003178	140	7	-13.74	-0.614
IL20RB	2.269	22.73	0	0	hsa-miR-199a-3p	hsa-mir-199a-3p	MI0000281	145	7	-14.01	-0.6132
SATB2	0.535	5.29	0.00028	0.006146	hsa-miR-519a	hsa-mir-519a-3p	MI0003178	140	7	-9.83	-0.6115
C10orf110	0.405	3.67	0.00384	0.046388	hsa-miR-145	hsa-mir-145-5p	MI0000461	141	7	-11.91	-0.6109
TMOD3	0.482	4.57	0.00085	0.0144	hsa-miR-143*	hsa-mir-143-5p	MI0000459	145	7	-15.63	-0.6091
FANCI	1.216	9.71	0	0.000101	hsa-miR-143*	hsa-mir-143-5p	MI0000459	147	7	-15.4	-0.6069
SLC30A1	0.478	4.22	0.0015	0.022608	hsa-miR-145	hsa-mir-145-5p	MI0000461	120	6	-10.39	-0.6059
NFKBIA	1.102	10.32	0	6.6e-05	hsa-miR-143*	hsa-mir-143-5p	MI0000459	155	7	-15.45	-0.6052
GPD2	0.728	5.84	0.00012	0.00337	hsa-miR-199a-3p	hsa-mir-199a-3p	MI0000281	147	7	-16.08	-0.6026
GTSE1	0.589	6.03	9e-05	0.002745	hsa-miR-145	hsa-mir-145-5p	MI0000461	148	7	-16.11	-0.6016
DNMT1	0.603	5.98	0.0001	0.002898	hsa-miR-143*	hsa-mir-143-5p	MI0000459	120	0	-18.26	-0.598
MFHAS1	0.528	3.92	0.00251	0.03349	hsa-miR-145	hsa-mir-145-5p	MI0000461	128	0	-21.83	-0.5965
EPGN	1.056	5.64	0.00016	0.004091	hsa-miR-145	hsa-mir-145-5p	MI0000461	143	7	-16.99	-0.5949
TGFA	0.611	5.82	0.00013	0.003418	hsa-miR-519a	hsa-mir-519a-3p	MI0003178	122	0	-10.9	-0.5947
WHSC1	0.473	4.2	0.00156	0.023364	hsa-miR-519a	hsa-mir-519a-3p	MI0003178	144	7	-14.04	-0.591
CDKN1A	0.438	4.37	0.00117	0.018591	hsa-miR-519a	hsa-mir-519a-3p	MI0003178	140	7	-10.91	-0.5877
C10orf2	0.447	3.98	0.00227	0.030851	hsa-miR-199a-3p	hsa-mir-199a-3p	MI0000281	182	7	-29.18	-0.586
CENPO	0.63	4.74	0.00065	0.011655	hsa-miR-143*	hsa-mir-143-5p	MI0000459	147	7	-18.85	-0.5826
GPD2	0.728	5.84	0.00012	0.00337	hsa-miR-199a-3p	hsa-mir-199a-3p	MI0000281	146	7	-14.46	-0.5762
TJP2	0.544	5.13	0.00035	0.007253	hsa-miR-145	hsa-mir-145-5p	MI0000461	156	7	-18.05	-0.5758
RFC5	0.71	6.87	3e-05	0.001171	hsa-miR-519a	hsa-mir-519a-3p	MI0003178	121	0	-17.01	-0.5719
CREG1	0.407	3.79	0.00308	0.03913	hsa-miR-145	hsa-mir-145-5p	MI0000461	158	7	-17.98	-0.5713
ESPL1	0.517	3.83	0.00293	0.037679	hsa-miR-145	hsa-mir-145-5p	MI0000461	147	7	-13.96	-0.5711
S1PR1	0.629	5.38	0.00024	0.00556	hsa-miR-145	hsa-mir-145-5p	MI0000461	140	7	-10.79	-0.5682
FBN2	1.478	13.21	0	1.1e-05	hsa-miR-199a-3p	hsa-mir-199a-3p	MI0000281	161	7	-15.37	-0.5677
SATB2	0.535	5.29	0.00028	0.006146	hsa-miR-519a	hsa-mir-519a-3p	MI0003178	123	0	-10.07	-0.5661
C10orf110	0.405	3.67	0.00384	0.046388	hsa-miR-143*	hsa-mir-143-5p	MI0000459	148	7	-13.14	-0.5658
MYO1B	0.705	6.25	7e-05	0.002163	hsa-miR-519a	hsa-mir-519a-3p	MI0003178	158	7	-21.47	-0.5623
DSN1	0.62	4.42	0.00108	0.017392	hsa-miR-199a-3p	hsa-mir-199a-3p	MI0000281	121	0	-16.3	-0.5617
SUV39H1	0.723	5.54	0.00019	0.004559	hsa-miR-519a	hsa-mir-519a-3p	MI0003178	152	7	-16.53	-0.5568
NRP2	1.048	9.61	0	0.000108	hsa-miR-519a	hsa-mir-519a-3p	MI0003178	125	0	-12.92	-0.5557
MYPN	0.924	7.3	2e-05	0.000775	hsa-miR-145	hsa-mir-145-5p	MI0000461	149	7	-12.71	-0.5482
C10orf110	0.405	3.67	0.00384	0.046388	hsa-miR-145	hsa-mir-145-5p	MI0000461	141	7	-11.91	-0.5462
PEX5L	0.842	7.16	2e-05	0.000881	hsa-miR-145	hsa-mir-145-5p	MI0000461	133	0	-18.28	-0.5434
ESCO2	1.16	6.54	5e-05	0.001643	hsa-miR-199a-3p	hsa-mir-199a-3p	MI0000281	148	7	-13.17	-0.5428
ZNF367	0.766	5.64	0.00016	0.004089	hsa-miR-143*	hsa-mir-143-5p	MI0000459	147	7	-12.89	-0.5404
CCNE1	0.552	4.81	0.00058	0.010743	hsa-miR-519a	hsa-mir-519a-3p	MI0003178	130	0	-15.32	-0.5392
CDKN3	1.158	5.42	0.00023	0.005272	hsa-miR-143*	hsa-mir-143-5p	MI0000459	125	6	-15.86	-0.5378
FAS	0.824	7.16	2e-05	0.00088	hsa-miR-143*	hsa-mir-143-5p	MI0000459	143	7	-20.03	-0.5365
TMEM154	1.189	8.47	0	0.000267	hsa-miR-145	hsa-mir-145-5p	MI0000461	124	0	-11.17	-0.5305
PKMYT1	0.56	4.3	0.00132	0.02049	hsa-miR-519a	hsa-mir-519a-3p	MI0003178	141	7	-16.27	-0.5297
PRC1	1.071	9.77	0	9.6e-05	hsa-miR-519a	hsa-mir-519a-3p	MI0003178	124	0	-10.12	-0.5284
C10orf110	0.405	3.67	0.00384	0.046388	hsa-miR-145	hsa-mir-145-5p	MI0000461	141	7	-11.91	-0.5283
TBX18	0.607	5.03	0.00041	0.008189	hsa-miR-145	hsa-mir-145-5p	MI0000461	150	7	-12.72	-0.5277
KCNJ15	1.099	9.46	0	0.000122	hsa-miR-143*	hsa-mir-143-5p	MI0000459	140	7	-11.56	-0.524
CYP27B1	0.782	4.88	0.00052	0.009808	hsa-miR-145	hsa-mir-145-5p	MI0000461	154	7	-16.44	-0.5227
ERMP1	0.502	4.03	0.00207	0.029081	hsa-miR-199a-3p	hsa-mir-199a-3p	MI0000281	136	0	-17.47	-0.5221
SH2D4A	0.655	6.06	9e-05	0.002678	hsa-miR-145	hsa-mir-145-5p	MI0000461	152	7	-15.73	-0.5215
WHSC1	0.473	4.2	0.00156	0.023364	hsa-miR-143*	hsa-mir-143-5p	MI0000459	152	7	-24.23	-0.5205
SLC35F2	0.526	5.48	0.00021	0.004923	hsa-miR-145	hsa-mir-145-5p	MI0000461	145	7	-11.88	-0.5202
MASTL	0.859	5.74	0.00014	0.003697	hsa-miR-143*	hsa-mir-143-5p	MI0000459	122	0	-13.01	-0.52
NRP1	0.897	8.16	1e-05	0.00035	hsa-miR-519a	hsa-mir-519a-3p	MI0003178	131	0	-10.28	-0.5159
CYP27C1	0.741	5.91	0.00011	0.003107	hsa-miR-145	hsa-mir-145-5p	MI0000461	146	7	-13.68	-0.5105
MCM7	0.887	8.28	1e-05	0.000318	hsa-miR-519a	hsa-mir-519a-3p	MI0003178	151	7	-10.17	-0.5056
BIRC5	0.767	7.17	2e-05	0.000876	hsa-miR-145	hsa-mir-145-5p	MI0000461	140	7	-23.12	-0.5046
C10orf2	0.447	3.98	0.00227	0.030851	hsa-miR-199a-3p	hsa-mir-199a-3p	MI0000281	182	7	-29.18	-0.502
SATB2	0.535	5.29	0.00028	0.006146	hsa-miR-145	hsa-mir-145-5p	MI0000461	146	7	-13.47	-0.5013
C10orf55	0.643	4.78	0.00061	0.011121	hsa-miR-519a	hsa-mir-519a-3p	MI0003178	123	0	-10.25	-0.5005
LRRK2	0.552	3.83	0.00293	0.037679	hsa-miR-143*	hsa-mir-143-5p	MI0000459	163	7	-17.35	-0.5004
BTG3	0.536	4.51	0.00093	0.01552	hsa-miR-519a	hsa-mir-519a-3p	MI0003178	154	7	-12.53	-1.3533
PTPRZ1	0.718	4.03	0.00208	0.029081	hsa-miR-199a-3p	hsa-mir-199a-3p	MI0000281	140	7	-9.05	-1.3526
BCAR3	0.455	4.64	0.00076	0.013181	hsa-miR-199a-3p	hsa-mir-199a-3p	MI0000281	143	7	-11.29	-1.3492
PTHLH	0.419	4.07	0.00192	0.027516	hsa-miR-519a	hsa-mir-519a-3p	MI0003178	159	7	-11.45	-1.3403
PTHLH	0.419	4.07	0.00192	0.027516	hsa-miR-143*	hsa-mir-143-5p	MI0000459	144	7	-13.67	-1.3276
FJX1	0.479	4.43	0.00106	0.017179	hsa-miR-519a	hsa-mir-519a-3p	MI0003178	145	7	-11.62	-1.3101
CAPRIN2	0.911	7.16	2e-05	0.00088	hsa-miR-519a	hsa-mir-519a-3p	MI0003178	143	7	-8.32	-1.3044
SRPX	0.548	5.48	0.00021	0.004931	hsa-miR-519a	hsa-mir-519a-3p	MI0003178	140	7	-9.69	-1.3037
SRPX	0.548	5.48	0.00021	0.004931	hsa-miR-519a	hsa-mir-519a-3p	MI0003178	140	7	-9.69	-1.2976
MASTL	0.859	5.74	0.00014	0.003697	hsa-miR-519a	hsa-mir-519a-3p	MI0003178	140	7	-13.84	-1.288
MEIS2	0.502	5.1	0.00037	0.007496	hsa-miR-199a-3p	hsa-mir-199a-3p	MI0000281	143	7	-15.43	-1.2825
CAPRIN2	0.911	7.16	2e-05	0.00088	hsa-miR-519a	hsa-mir-519a-3p	MI0003178	143	7	-8.32	-1.279
CAPRIN2	0.911	7.16	2e-05	0.00088	hsa-miR-519a	hsa-mir-519a-3p	MI0003178	143	7	-8.32	-1.279
ANKRD32	0.727	5.61	0.00017	0.004245	hsa-miR-519a	hsa-mir-519a-3p	MI0003178	157	7	-14.89	-1.2669
MEIS2	0.502	5.1	0.00037	0.007496	hsa-miR-199a-3p	hsa-mir-199a-3p	MI0000281	143	7	-15.43	-1.2614
NRP1	0.897	8.16	1e-05	0.00035	hsa-miR-519a	hsa-mir-519a-3p	MI0003178	123	0	-8.6	-1.26
STMN1	0.366	3.7	0.00366	0.044818	hsa-miR-143*	hsa-mir-143-5p	MI0000459	140	7	-12.12	-1.254
TGFBR2	0.388	4.12	0.00177	0.025817	hsa-miR-519a	hsa-mir-519a-3p	MI0003178	142	7	-10.99	-1.2475
ELK3	0.68	6.79	3e-05	0.001272	hsa-miR-519a	hsa-mir-519a-3p	MI0003178	141	7	-17.32	-1.2446
SEMA4B	0.638	6.26	7e-05	0.002158	hsa-miR-519a	hsa-mir-519a-3p	MI0003178	171	7	-16.8	-1.242
TFDP1	0.495	3.79	0.00313	0.039554	hsa-miR-143*	hsa-mir-143-5p	MI0000459	141	7	-12.57	-1.2322
POLQ	0.997	6.91	3e-05	0.001131	hsa-miR-519a	hsa-mir-519a-3p	MI0003178	160	7	-11.83	-1.2236
TFDP1	0.495	3.79	0.00313	0.039554	hsa-miR-143*	hsa-mir-143-5p	MI0000459	141	7	-12.57	-1.2206
ECT2	0.589	3.99	0.00222	0.030447	hsa-miR-519a	hsa-mir-519a-3p	MI0003178	120	0	-7.08	-1.2089
ITPK1	0.343	3.62	0.00415	0.049094	hsa-miR-199a-3p	hsa-mir-199a-3p	MI0000281	148	7	-13.11	-1.2068
PEX5L	0.842	7.16	2e-05	0.000881	hsa-miR-519a	hsa-mir-519a-3p	MI0003178	149	7	-12.97	-1.2044
ECT2	0.589	3.99	0.00222	0.030447	hsa-miR-519a	hsa-mir-519a-3p	MI0003178	120	0	-7.08	-1.196
MRPS30	0.358	3.69	0.00371	0.04529	hsa-miR-199a-3p	hsa-mir-199a-3p	MI0000281	120	0	-9.49	-1.1937
TFAP2A	0.535	4.62	0.00079	0.013558	hsa-miR-143*	hsa-mir-143-5p	MI0000459	154	7	-15.81	-1.1907
TNFAIP8	0.711	5.98	0.0001	0.002902	hsa-miR-519a	hsa-mir-519a-3p	MI0003178	131	0	-13.98	-1.1906
EGFR	0.617	6.33	6e-05	0.002012	hsa-miR-143*	hsa-mir-143-5p	MI0000459	140	7	-15.54	-1.1889
HTR7	0.686	5.97	0.0001	0.002902	hsa-miR-199a-3p	hsa-mir-199a-3p	MI0000281	166	7	-21.18	-1.1822
SEMA4B	0.638	6.26	7e-05	0.002158	hsa-miR-519a	hsa-mir-519a-3p	MI0003178	171	7	-16.8	-1.1783
HAS2	0.634	4.34	0.00123	0.01936	hsa-miR-519a	hsa-mir-519a-3p	MI0003178	152	7	-15.64	-1.1767
EGFR	0.617	6.33	6e-05	0.002012	hsa-miR-143*	hsa-mir-143-5p	MI0000459	140	7	-15.54	-1.1722
TNFAIP8	0.711	5.98	0.0001	0.002902	hsa-miR-519a	hsa-mir-519a-3p	MI0003178	131	0	-13.98	-1.1714
KIF23	0.744	6.82	3e-05	0.001225	hsa-miR-519a	hsa-mir-519a-3p	MI0003178	165	7	-17.55	-1.1555
ABCG2	1.023	7.02	2e-05	0.001008	hsa-miR-143*	hsa-mir-143-5p	MI0000459	140	7	-12.36	-1.1538
DEK	0.684	4.46	0.00101	0.016605	hsa-miR-519a	hsa-mir-519a-3p	MI0003178	141	7	-9.47	-1.1527
JPH1	0.668	6.01	0.0001	0.002806	hsa-miR-519a	hsa-mir-519a-3p	MI0003178	145	7	-9.45	-1.1498
AIG1	0.464	3.98	0.00224	0.030635	hsa-miR-519a	hsa-mir-519a-3p	MI0003178	150	7	-11.94	-1.147
BNC1	1.138	10.34	0	6.5e-05	hsa-miR-519a	hsa-mir-519a-3p	MI0003178	145	7	-10.46	-1.1415
ABCG2	1.023	7.02	2e-05	0.001008	hsa-miR-143*	hsa-mir-143-5p	MI0000459	140	7	-12.36	-1.139
CLSPN	1.267	7.54	1e-05	0.000603	hsa-miR-143*	hsa-mir-143-5p	MI0000459	154	7	-22.43	-1.1285
ATAD2	0.764	6.9	3e-05	0.001134	hsa-miR-519a	hsa-mir-519a-3p	MI0003178	122	0	-15.34	-1.1282
BCAR3	0.455	4.64	0.00076	0.013181	hsa-miR-199a-3p	hsa-mir-199a-3p	MI0000281	147	7	-13.32	-1.1214
JPH1	0.668	6.01	0.0001	0.002806	hsa-miR-519a	hsa-mir-519a-3p	MI0003178	145	7	-9.45	-1.1095
ARG2	0.769	4.65	0.00075	0.013046	hsa-miR-199a-3p	hsa-mir-199a-3p	MI0000281	146	7	-18.24	-1.1075
ESCO2	1.16	6.54	5e-05	0.001643	hsa-miR-519a	hsa-mir-519a-3p	MI0003178	140	7	-9.8	-1.0963
C1orf161	0.741	4.98	0.00044	0.008663	hsa-miR-199a-3p	hsa-mir-199a-3p	MI0000281	151	7	-13.86	-1.0916
DEPDC1B	0.612	6.33	6e-05	0.00201	hsa-miR-199a-3p	hsa-mir-199a-3p	MI0000281	150	7	-14.97	-1.0876
SMOC1	0.38	3.86	0.00277	0.036068	hsa-miR-519a	hsa-mir-519a-3p	MI0003178	141	7	-11.61	-1.0828
DSCC1	0.81	4.8	0.00058	0.01079	hsa-miR-199a-3p	hsa-mir-199a-3p	MI0000281	154	7	-13.87	-1.0755
SNX5	0.394	3.84	0.00283	0.036719	hsa-miR-143*	hsa-mir-143-5p	MI0000459	127	0	-16.95	-1.0666
SPOCK1	0.609	4.67	0.00072	0.012696	hsa-miR-519a	hsa-mir-519a-3p	MI0003178	121	0	-10.03	-1.0646
CASC5	1.149	7.19	2e-05	0.000854	hsa-miR-143*	hsa-mir-143-5p	MI0000459	125	0	-19.85	-1.0611
CDC25C	0.635	5.72	0.00015	0.003784	hsa-miR-199a-3p	hsa-mir-199a-3p	MI0000281	140	7	-15.6	-1.0491
CENPO	0.63	4.74	0.00065	0.011655	hsa-miR-519a	hsa-mir-519a-3p	MI0003178	151	7	-17.4	-1.0431
ARHGEF3	0.519	3.96	0.00235	0.031742	hsa-miR-199a-3p	hsa-mir-199a-3p	MI0000281	153	7	-11.09	-1.0412
TTC4	0.374	3.8	0.00305	0.038863	hsa-miR-143*	hsa-mir-143-5p	MI0000459	142	7	-19.86	-1.0322
SEMA3A	1.004	5.36	0.00025	0.005665	hsa-miR-199a-3p	hsa-mir-199a-3p	MI0000281	144	7	-10.83	-1.0318
FIGNL1	1.362	9.91	0	8.7e-05	hsa-miR-519a	hsa-mir-519a-3p	MI0003178	158	7	-14.01	-1.0304
ARHGEF2	0.367	3.62	0.0042	0.049545	hsa-miR-143*	hsa-mir-143-5p	MI0000459	141	7	-15.63	-1.0228
TRERF1	0.929	7.92	1e-05	0.000432	hsa-miR-519a	hsa-mir-519a-3p	MI0003178	156	7	-10.01	-1.0227
TRERF1	1.403	8.82	0	0.000199	hsa-miR-519a	hsa-mir-519a-3p	MI0003178	156	7	-10.01	-1.0227
PPP4R1	0.706	5.37	0.00024	0.005602	hsa-miR-519a	hsa-mir-519a-3p	MI0003178	120	0	-16.1	-1.02
STAMBPL1	0.635	4.13	0.00174	0.025543	hsa-miR-519a	hsa-mir-519a-3p	MI0003178	157	7	-14.98	-1.0163
DSE	0.651	6.08	9e-05	0.002625	hsa-miR-199a-3p	hsa-mir-199a-3p	MI0000281	121	0	-12.87	-1.0156
ZNF367	0.766	5.64	0.00016	0.004089	hsa-miR-143*	hsa-mir-143-5p	MI0000459	154	7	-19.06	-1.0132
NCAPD3	0.65	5.66	0.00016	0.004052	hsa-miR-519a	hsa-mir-519a-3p	MI0003178	129	0	-13.46	-1.0066
NCAPD3	0.65	5.66	0.00016	0.004052	hsa-miR-519a	hsa-mir-519a-3p	MI0003178	129	0	-13.46	-1.0041
ZNF367	0.766	5.64	0.00016	0.004089	hsa-miR-519a	hsa-mir-519a-3p	MI0003178	150	7	-15	-1.0013
RAET1E	1.031	6.61	4e-05	0.001534	hsa-miR-199a-3p	hsa-mir-199a-3p	MI0000281	125	0	-17.8	-0.989
NRP2	1.048	9.61	0	0.000108	hsa-miR-519a	hsa-mir-519a-3p	MI0003178	140	7	-12.57	-0.9815
PAK6	0.618	6.09	9e-05	0.00258	hsa-miR-519a	hsa-mir-519a-3p	MI0003178	146	7	-10.9	-0.9804
SNX5	0.394	3.84	0.00283	0.036719	hsa-miR-519a	hsa-mir-519a-3p	MI0003178	140	7	-10.4	-0.9746
HELLS	1.327	6.19	7e-05	0.002329	hsa-miR-519a	hsa-mir-519a-3p	MI0003178	128	0	-9.88	-0.9739
RACGAP1	0.626	6.23	7e-05	0.002217	hsa-miR-519a	hsa-mir-519a-3p	MI0003178	140	7	-14.06	-0.9689
ANTXR2	1.451	14.03	0	7e-06	hsa-miR-519a	hsa-mir-519a-3p	MI0003178	150	7	-13.53	-0.9644
FAM111B	1.364	9.15	0	0.000152	hsa-miR-143*	hsa-mir-143-5p	MI0000459	144	7	-15.98	-0.9639
CCDC150	0.406	3.84	0.00284	0.036719	hsa-miR-199a-3p	hsa-mir-199a-3p	MI0000281	148	7	-16.29	-0.9595
RRM2B	0.434	3.76	0.00329	0.041301	hsa-miR-199a-3p	hsa-mir-199a-3p	MI0000281	142	7	-16.65	-0.9587
HELLS	1.327	6.19	7e-05	0.002329	hsa-miR-519a	hsa-mir-519a-3p	MI0003178	128	0	-9.88	-0.9555
NIP7	0.442	3.81	0.00299	0.038222	hsa-miR-199a-3p	hsa-mir-199a-3p	MI0000281	125	0	-12.73	-0.9517
PA2G4	0.551	5.31	0.00027	0.006027	hsa-miR-199a-3p	hsa-mir-199a-3p	MI0000281	135	0	-23.6	-0.9216
MASTL	0.859	5.74	0.00014	0.003697	hsa-miR-519a	hsa-mir-519a-3p	MI0003178	140	7	-13.84	-0.9209
PA2G4	0.551	5.31	0.00027	0.006027	hsa-miR-199a-3p	hsa-mir-199a-3p	MI0000281	135	0	-23.6	-0.917
TSEN2	0.504	4.12	0.00177	0.02587	hsa-miR-143*	hsa-mir-143-5p	MI0000459	148	7	-15.02	-0.9028
E2F7	1.154	11.35	0	3.5e-05	hsa-miR-519a	hsa-mir-519a-3p	MI0003178	146	7	-12.22	-0.895
COPS8	0.493	4.53	0.0009	0.015122	hsa-miR-199a-3p	hsa-mir-199a-3p	MI0000281	123	0	-12.33	-0.8882
DCBLD2	0.662	6.67	4e-05	0.00144	hsa-miR-519a	hsa-mir-519a-3p	MI0003178	147	7	-12.33	-0.8759
TRHDE	0.783	4.88	0.00052	0.009811	hsa-miR-143*	hsa-mir-143-5p	MI0000459	154	7	-20.12	-0.8745
RGS20	0.677	5.92	0.00011	0.003059	hsa-miR-199a-3p	hsa-mir-199a-3p	MI0000281	121	0	-16.06	-0.874
E2F7	1.154	11.35	0	3.5e-05	hsa-miR-519a	hsa-mir-519a-3p	MI0003178	146	7	-12.22	-0.8665
PID1	0.444	3.83	0.00291	0.03749	hsa-miR-519a	hsa-mir-519a-3p	MI0003178	143	7	-14.88	-0.8659
C5	0.535	4.27	0.00139	0.021384	hsa-miR-519a	hsa-mir-519a-3p	MI0003178	147	7	-11.34	-0.864
MAP4K4	0.711	6.09	9e-05	0.002589	hsa-miR-199a-3p	hsa-mir-199a-3p	MI0000281	150	7	-13.97	-0.852
RRS1	0.705	6.91	3e-05	0.001131	hsa-miR-143*	hsa-mir-143-5p	MI0000459	153	7	-16.18	-0.8498
AVPI1	1.015	10.61	0	5.5e-05	hsa-miR-199a-3p	hsa-mir-199a-3p	MI0000281	150	7	-15.21	-0.8481
EREG	1.273	12.87	0	1.4e-05	hsa-miR-519a	hsa-mir-519a-3p	MI0003178	157	7	-21.25	-0.8478
OXCT1	0.485	3.65	0.00396	0.047527	hsa-miR-519a	hsa-mir-519a-3p	MI0003178	126	0	-10.81	-0.847
SPIN4	0.536	4.63	0.00077	0.013287	hsa-miR-519a	hsa-mir-519a-3p	MI0003178	123	0	-16.26	-0.8465
FANCA	0.604	5.72	0.00014	0.003759	hsa-miR-143*	hsa-mir-143-5p	MI0000459	154	7	-18.81	-0.8406
TRPA1	0.738	5.29	0.00027	0.006135	hsa-miR-199a-3p	hsa-mir-199a-3p	MI0000281	120	0	-8.01	-0.8316
C11orf82	1.071	7.57	1e-05	0.00059	hsa-miR-143*	hsa-mir-143-5p	MI0000459	126	0	-23.26	-0.8285
WDR74	0.56	5.55	0.00019	0.004528	hsa-miR-143*	hsa-mir-143-5p	MI0000459	123	6	-17.66	-0.8213
PRMT5	0.547	5.12	0.00036	0.007321	hsa-miR-143*	hsa-mir-143-5p	MI0000459	143	7	-13.83	-0.8201
SLC31A2	0.455	5.01	0.00042	0.00834	hsa-miR-199a-3p	hsa-mir-199a-3p	MI0000281	127	0	-20.38	-0.7927
ELAVL2	1.685	10.83	0	4.9e-05	hsa-miR-199a-3p	hsa-mir-199a-3p	MI0000281	143	7	-10.48	-0.7895
HMGA2	0.862	6.94	3e-05	0.001102	hsa-miR-143*	hsa-mir-143-5p	MI0000459	142	7	-14.69	-0.7895
SORL1	0.794	6.06	9e-05	0.002654	hsa-miR-519a	hsa-mir-519a-3p	MI0003178	178	7	-22.19	-0.7866
ITGA6	0.597	5.77	0.00013	0.003588	hsa-miR-199a-3p	hsa-mir-199a-3p	MI0000281	161	7	-21.03	-0.7849
PAK6	0.618	6.09	9e-05	0.00258	hsa-miR-519a	hsa-mir-519a-3p	MI0003178	146	7	-10.9	-0.7745
RPA2	0.469	4.55	0.00088	0.014844	hsa-miR-519a	hsa-mir-519a-3p	MI0003178	154	7	-15.17	-0.7724
MKI67IP	0.443	3.66	0.00389	0.046867	hsa-miR-199a-3p	hsa-mir-199a-3p	MI0000281	120	0	-13.38	-0.7674
MFHAS1	0.528	3.92	0.00251	0.03349	hsa-miR-199a-3p	hsa-mir-199a-3p	MI0000281	120	0	-9.49	-0.7644
BUB1	1.142	8.78	0	0.000206	hsa-miR-519a	hsa-mir-519a-3p	MI0003178	144	7	-13.32	-0.7538
MARS2	0.563	4.44	0.00105	0.017103	hsa-miR-199a-3p	hsa-mir-199a-3p	MI0000281	159	7	-17.83	-0.7516
HMGA2	0.862	6.94	3e-05	0.001102	hsa-miR-143*	hsa-mir-143-5p	MI0000459	145	7	-12.11	-0.7468
ITGA6	0.597	5.77	0.00013	0.003588	hsa-miR-199a-3p	hsa-mir-199a-3p	MI0000281	161	7	-21.03	-0.7442
IRAK2	0.432	3.82	0.00298	0.038152	hsa-miR-519a	hsa-mir-519a-3p	MI0003178	161	7	-16.53	-0.7409
PTGS1	0.875	7.36	2e-05	0.000729	hsa-miR-143*	hsa-mir-143-5p	MI0000459	144	7	-16.07	-0.7322
TSEN2	0.504	4.12	0.00177	0.02587	hsa-miR-519a	hsa-mir-519a-3p	MI0003178	140	7	-11.08	-0.7304
CCDC150	0.406	3.84	0.00284	0.036719	hsa-miR-199a-3p	hsa-mir-199a-3p	MI0000281	135	0	-17.4	-0.7303
C14orf49	0.435	4.06	0.00196	0.027823	hsa-miR-199a-3p	hsa-mir-199a-3p	MI0000281	124	0	-16.06	-0.7203
PRNP	0.452	4.66	0.00073	0.012827	hsa-miR-519a	hsa-mir-519a-3p	MI0003178	145	7	-12.25	-0.7123
WDFY2	0.43	3.67	0.00385	0.046461	hsa-miR-143*	hsa-mir-143-5p	MI0000459	145	7	-24.85	-0.7092
MYPN	0.924	7.3	2e-05	0.000775	hsa-miR-519a	hsa-mir-519a-3p	MI0003178	142	7	-9.9	-0.7053
ABCG2	1.023	7.02	2e-05	0.001008	hsa-miR-519a	hsa-mir-519a-3p	MI0003178	121	0	-8.32	-0.7051
G3BP1	0.363	3.76	0.00329	0.041337	hsa-miR-519a	hsa-mir-519a-3p	MI0003178	147	7	-12.98	-0.6966
PKMYT1	0.56	4.3	0.00132	0.02049	hsa-miR-519a	hsa-mir-519a-3p	MI0003178	141	7	-16.27	-0.696
SORL1	0.794	6.06	9e-05	0.002654	hsa-miR-199a-3p	hsa-mir-199a-3p	MI0000281	143	7	-10.48	-0.6932
ATAD2	0.764	6.9	3e-05	0.001134	hsa-miR-519a	hsa-mir-519a-3p	MI0003178	120	0	-7.09	-0.6845
CLTCL1	0.458	3.86	0.00274	0.035848	hsa-miR-199a-3p	hsa-mir-199a-3p	MI0000281	140	0	-21.37	-0.6836
EME1	0.697	5.29	0.00028	0.006169	hsa-miR-143*	hsa-mir-143-5p	MI0000459	135	0	-24.78	-0.6815
ABCG2	1.023	7.02	2e-05	0.001008	hsa-miR-519a	hsa-mir-519a-3p	MI0003178	121	0	-8.32	-0.6778
LAMC2	0.495	5.13	0.00035	0.007232	hsa-miR-143*	hsa-mir-143-5p	MI0000459	146	7	-16.39	-0.6676
CP110	0.539	3.93	0.00245	0.032878	hsa-miR-519a	hsa-mir-519a-3p	MI0003178	159	7	-18.11	-0.6602
ANO4	0.59	4.62	0.00079	0.013507	hsa-miR-143*	hsa-mir-143-5p	MI0000459	120	6	-9.87	-0.6601
ANO4	0.59	4.62	0.00079	0.013507	hsa-miR-143*	hsa-mir-143-5p	MI0000459	120	6	-9.87	-0.6592
CP110	0.539	3.93	0.00245	0.032878	hsa-miR-519a	hsa-mir-519a-3p	MI0003178	159	7	-18.11	-0.6551
DCBLD2	0.662	6.67	4e-05	0.00144	hsa-miR-519a	hsa-mir-519a-3p	MI0003178	146	7	-12.94	-0.6551
MDM2	0.811	5.9	0.00011	0.003142	hsa-miR-199a-3p	hsa-mir-199a-3p	MI0000281	127	6	-15.21	-0.6511
PRKCH	0.56	4.8	0.00059	0.010843	hsa-miR-143*	hsa-mir-143-5p	MI0000459	122	0	-14.91	-0.6367
DCBLD2	0.662	6.67	4e-05	0.00144	hsa-miR-199a-3p	hsa-mir-199a-3p	MI0000281	153	7	-14.46	-0.6337
RFC3	0.936	6.93	3e-05	0.001114	hsa-miR-519a	hsa-mir-519a-3p	MI0003178	146	7	-14.84	-0.6332
FLI1	1.303	7.75	1e-05	0.000499	hsa-miR-199a-3p	hsa-mir-199a-3p	MI0000281	123	0	-18.68	-0.6294
ARHGAP11A	0.907	5.52	0.0002	0.004692	hsa-miR-199a-3p	hsa-mir-199a-3p	MI0000281	126	0	-10.49	-0.6185
EZH2	0.756	6.45	5e-05	0.001789	hsa-miR-519a	hsa-mir-519a-3p	MI0003178	157	7	-18.52	-0.6148
CIT	1.088	8.4	0	0.000285	hsa-miR-519a	hsa-mir-519a-3p	MI0003178	140	7	-13.74	-0.614
IL20RB	2.269	22.73	0	0	hsa-miR-199a-3p	hsa-mir-199a-3p	MI0000281	145	7	-14.01	-0.6132
SATB2	0.535	5.29	0.00028	0.006146	hsa-miR-519a	hsa-mir-519a-3p	MI0003178	140	7	-9.83	-0.6115
TMOD3	0.482	4.57	0.00085	0.0144	hsa-miR-143*	hsa-mir-143-5p	MI0000459	145	7	-15.63	-0.6091
FANCI	1.216	9.71	0	0.000101	hsa-miR-143*	hsa-mir-143-5p	MI0000459	147	7	-15.4	-0.6069
NFKBIA	1.102	10.32	0	6.6e-05	hsa-miR-143*	hsa-mir-143-5p	MI0000459	155	7	-15.45	-0.6052
GPD2	0.728	5.84	0.00012	0.00337	hsa-miR-199a-3p	hsa-mir-199a-3p	MI0000281	147	7	-16.08	-0.6026
DNMT1	0.603	5.98	0.0001	0.002898	hsa-miR-143*	hsa-mir-143-5p	MI0000459	120	0	-18.26	-0.598
TGFA	0.611	5.82	0.00013	0.003418	hsa-miR-519a	hsa-mir-519a-3p	MI0003178	122	0	-10.9	-0.5947
WHSC1	0.473	4.2	0.00156	0.023364	hsa-miR-519a	hsa-mir-519a-3p	MI0003178	144	7	-14.04	-0.591
CDKN1A	0.438	4.37	0.00117	0.018591	hsa-miR-519a	hsa-mir-519a-3p	MI0003178	140	7	-10.91	-0.5877
C10orf2	0.447	3.98	0.00227	0.030851	hsa-miR-199a-3p	hsa-mir-199a-3p	MI0000281	182	7	-29.18	-0.586
CENPO	0.63	4.74	0.00065	0.011655	hsa-miR-143*	hsa-mir-143-5p	MI0000459	147	7	-18.85	-0.5826
GPD2	0.728	5.84	0.00012	0.00337	hsa-miR-199a-3p	hsa-mir-199a-3p	MI0000281	146	7	-14.46	-0.5762
RFC5	0.71	6.87	3e-05	0.001171	hsa-miR-519a	hsa-mir-519a-3p	MI0003178	121	0	-17.01	-0.5719
FBN2	1.478	13.21	0	1.1e-05	hsa-miR-199a-3p	hsa-mir-199a-3p	MI0000281	161	7	-15.37	-0.5677
SATB2	0.535	5.29	0.00028	0.006146	hsa-miR-519a	hsa-mir-519a-3p	MI0003178	123	0	-10.07	-0.5661
C10orf110	0.405	3.67	0.00384	0.046388	hsa-miR-143*	hsa-mir-143-5p	MI0000459	148	7	-13.14	-0.5658
MYO1B	0.705	6.25	7e-05	0.002163	hsa-miR-519a	hsa-mir-519a-3p	MI0003178	158	7	-21.47	-0.5623
DSN1	0.62	4.42	0.00108	0.017392	hsa-miR-199a-3p	hsa-mir-199a-3p	MI0000281	121	0	-16.3	-0.5617
SUV39H1	0.723	5.54	0.00019	0.004559	hsa-miR-519a	hsa-mir-519a-3p	MI0003178	152	7	-16.53	-0.5568
NRP2	1.048	9.61	0	0.000108	hsa-miR-519a	hsa-mir-519a-3p	MI0003178	125	0	-12.92	-0.5557
ESCO2	1.16	6.54	5e-05	0.001643	hsa-miR-199a-3p	hsa-mir-199a-3p	MI0000281	148	7	-13.17	-0.5428
ZNF367	0.766	5.64	0.00016	0.004089	hsa-miR-143*	hsa-mir-143-5p	MI0000459	147	7	-12.89	-0.5404
CCNE1	0.552	4.81	0.00058	0.010743	hsa-miR-519a	hsa-mir-519a-3p	MI0003178	130	0	-15.32	-0.5392
CDKN3	1.158	5.42	0.00023	0.005272	hsa-miR-143*	hsa-mir-143-5p	MI0000459	125	6	-15.86	-0.5378
FAS	0.824	7.16	2e-05	0.00088	hsa-miR-143*	hsa-mir-143-5p	MI0000459	143	7	-20.03	-0.5365
PKMYT1	0.56	4.3	0.00132	0.02049	hsa-miR-519a	hsa-mir-519a-3p	MI0003178	141	7	-16.27	-0.5297
PRC1	1.071	9.77	0	9.6e-05	hsa-miR-519a	hsa-mir-519a-3p	MI0003178	124	0	-10.12	-0.5284
KCNJ15	1.099	9.46	0	0.000122	hsa-miR-143*	hsa-mir-143-5p	MI0000459	140	7	-11.56	-0.524
ERMP1	0.502	4.03	0.00207	0.029081	hsa-miR-199a-3p	hsa-mir-199a-3p	MI0000281	136	0	-17.47	-0.5221
WHSC1	0.473	4.2	0.00156	0.023364	hsa-miR-143*	hsa-mir-143-5p	MI0000459	152	7	-24.23	-0.5205
MASTL	0.859	5.74	0.00014	0.003697	hsa-miR-143*	hsa-mir-143-5p	MI0000459	122	0	-13.01	-0.52
NRP1	0.897	8.16	1e-05	0.00035	hsa-miR-519a	hsa-mir-519a-3p	MI0003178	131	0	-10.28	-0.5159
MCM7	0.887	8.28	1e-05	0.000318	hsa-miR-519a	hsa-mir-519a-3p	MI0003178	151	7	-10.17	-0.5056
C10orf2	0.447	3.98	0.00227	0.030851	hsa-miR-199a-3p	hsa-mir-199a-3p	MI0000281	182	7	-29.18	-0.502
C10orf55	0.643	4.78	0.00061	0.011121	hsa-miR-519a	hsa-mir-519a-3p	MI0003178	123	0	-10.25	-0.5005
LRRK2	0.552	3.83	0.00293	0.037679	hsa-miR-143*	hsa-mir-143-5p	MI0000459	163	7	-17.35	-0.5004

## Sheet: Supplementary Table S3
Gene	mir	coef_early_Pre	t.Early_Pre	p.value	adj.p.value
KLF4	hsa-miR-145	0.856786	4.60529	0.000794463	0.0271335
FLI1	hsa-miR-145	1.32032	4.78296	0.000597837	0.0231453
KLF5	hsa-miR-145	0.748666	4.34737	0.00120972	0.0353923
CDKN1A	hsa-miR-145	0.827036	5.09174	0.000368602	0.0175735
ETS2	hsa-miR-199a-5p	0.972741	6.28303	6.472e-05	0.00589708
EZH2	hsa-miR-199a-5p	1.13438	5.73184	0.000141219	0.00955466

## Sheet: Supplementary Table S4
LRER	cluster	chr	start	end	Size (Mb)	Expression t-stat		H3K9ac t-stat		H3K27me3 t-stat		No. Genes	No. CpG Islands	Gene Names
						Mean	Median	Mean	Median	Mean	Median
LREA	LREA.exp_1	chr1	28716574	28913972	0.197398	2.74636	2.96	-1.4685	-2.07876	0.21236	0.698312	11	6	---, RCC1, TRSPAP1, C1orf79, SNORA61, SNORA44, SNORA16A, RAB42, TAF12, RNU11, GMEB1
	LREA.exp_3	chr1	207823667	208097531	0.273864	4.6975	3.905	0.6892	1.24779	-1.41322	-0.768846	8	6	CAMK1G, LAMB3, G0S2, HSD11B1, TRAF3IP3, C1orf74, IRF6, C1orf107
	LREA.exp_4	chr11	58451749	58737070	0.285321	3.41	3.1	-1.1854	-1.23616	0.400606	0.305869	5	7	GLYATL1, FAM111B, FAM111A, DTX4, MPEG1
	LREA.exp_5	chr11	62340013	62412929	0.072916	4.61364	4.06	-5.67077	-6.07084	-1.48983	-1.90953	11	4	---, WDR74, SNORD22, SNORD31, SNORD30, SNORD29, SNORD28, SNORD27, SNORD26, SNORD25, SLC3A2
	LREA.exp_6	chr14	22422271	22540086	0.117815	2.82167	2.335	-0.480748	-1.15186	0.652522	0.807101	6	5	REM2, RBM23, PRMT5, C14orf94, JUB, C14orf93
	LREA.exp_7	chr17	71897207	72069383	0.172176	2.05143	1.37	-1.07486	-1.39433	-1.61712	-2.3806	7	6	UBE2O, AANAT, RHBDF2, CYGB, SNORD1C, SNORD1B, SNORD1A
	LREA.exp_8	chr2	113015962	113752968	0.737006	5.67944	1.39	1.38565	0.976111	-3.25773	-2.51804	18	10	POLR1B, CHCHD5, SLC20A1, NT5DC4, CKAP2L, IL1A, IL1B, ---, IL1F7, IL1F9, IL1F6, IL1F8, IL1F5, IL1F10, ---, IL1RN, PSD4, PAX8
	LREA.exp_9	chr4	75096162	75473341	0.377179	5.38857	5.59	-0.290393	0.777885	-1.13256	-1.10289	7	3	---, CXCL3, PPBPL2, CXCL2, MTHFD2L, EPGN, EREG
	LREA.exp_10	chr4	81045748	82103920	1.05817	8.6125	9.57	1.69454	2.17135	-4.44803	-5.37541	4	12	ANTXR2, PRDM8, FGF5, C4orf22
	LREA.exp_11	chr4	84040860	84475058	0.434198	3.05714	3.1	-1.86562	-1.9759	-0.405256	-0.336489	7	6	THAP9, LIN54, ---, COPS4, PLAC8, COQ2, HPSE
	LREA.exp_12	chr6	25891104	26313228	0.422124	3.66	3.69	0.408774	0.961798	1.23695	1.35716	13	20	SLC17A1, SLC17A3, SLC17A2, TRIM38, HIST1H1A, HIST1H3A, HIST1H4A, HIST1H4B, HIST1H3B, HIST1H2AB, HIST1H2BB, HIST1H3C, HIST1H1C
	LREA.exp_13	chr6	26212082	26325612	0.11353	3.87538	3.95	-1.58877	-1.32655	0.106192	0.492269	13	11	HIST1H4C, HIST1H1T, HIST1H2BC, HIST1H2AC, HIST1H2BE, HIST1H1E, HIST1H2BD, HIST1H4D, HIST1H3D, HIST1H2BF, HIST1H4E, HIST1H2BG, HIST1H2AE
	LREA.exp_14	chr6	26342454	26393706	0.051252	3.46222	3.55	-0.946779	-1.35162	-0.424606	-0.193406	9	8	HIST1H1D, HIST1H4F, HIST1H4G, HIST1H3F, HIST1H2BH, HIST1H3G, ---, HIST1H2BI, HIST1H4H
	LREA.exp_15	chr6	27672169	27969648	0.297479	4.29437	4.96	-0.971729	-0.828923	-0.0259424	0.994206	16	16	---, HIST1H2BL, HIST1H2AI, HIST1H2AI, HIST1H3H, HIST1H2AJ, HIST1H2BM, HIST1H2AK, HIST1H2BN, HIST1H2AL, HIST1H1B, HIST1H3I, HIST1H4L, HIST1H3J, HIST1H2AM, HIST1H2BO
	LREA.k9ac_1	chr14	20120891	20179690	0.058799	0.4475	0.425	2.67558	2.95728	-2.70259	-2.09781	4	4	LOC254028, RNASE11, RNASE12, OR6S1
	LREA.k9ac_2	chr14	100362197	100543122	0.180925	0.561667	0.67	2.40336	2.45443	-1.29148	-1.46095	6	5	MEG3, ---, ---, ---, FLJ41170, RTL1
	LREA.k9ac_4	chr18	59374372	59753456	0.379084	5.4	2.375	3.22914	3.72839	-0.922191	-2.42239	8	0	SERPINB12, SERPINB13, SERPINB11, SERPINB7, SERPINB2, SERPINB10, SERPINB4, SERPINB3
	LREA.k9ac_6	chr4	80546537	82103920	1.55738	6.784	5.16	3.65409	3.49918	-3.7067	-1.99671	5	12	PRDM8, FGF5, C4orf22, GK2, ANTXR2
	LREA.k9ac_10	chrX	133506122	133757956	0.251834	0.845	0.735	3.17433	3.62743	-4.6446	-5.72489	4	3	MGC16121, ---, PLAC1, FAM122B
	LREA.k27me3_3	chr1	84882184	85438784	0.5566	4.20167	2.4	-1.32026	-0.441035	-3.59219	-3.07889	6	7	WDR63, SSX2IP, LPAR3, MCOLN2, MCOLN3, SYDE2
	LREA.k27me3_4	chr1	150346432	150819604	0.473172	0.585	0.295	1.79306	1.81086	-3.05302	-3.52114	10	7	---, LCE5A, CRCT1, TCHH, RPTN, HRNR, FLG2, CRNN, LCE3E, LCE3D
	LREA.k27me3_5	chr1	150937463	151390051	0.452588	2.16316	0.95	1.68608	1.3065	-5.50203	-5.27856	19	1	LCE2A, LCE4A, LCE1F, LCE1E, LCE1D, LCE1B, LCE1A, SMCP, IVL, SPRR4, SPRR1A, SPRR3, SPRR1B, LCE1C, SPRR2D, SPRR2B, SPRR2A, SPRR2B, SPRR2G
	LREA.k27me3_8	chr1	205992024	208022287	2.03026	4.23125	3.785	0.052966	1.56973	-2.5171	-2.45523	8	10	CD46, CAMK1G, G0S2, HSD11B1, TRAF3IP3, CD34, PLXNA2, LAMB3
	LREA.k27me3_16	chr12	37332268	39250827	1.91856	2.21714	2.21	0.517934	0.45158	-3.19068	-3.54299	7	6	C12orf40, LRRK2, MUC19, CPNE8, KIF21A, ABCD2, SLC2A13
	LREA.k27me3_23	chr19	47917636	48559320	0.641684	-0.197778	-0.5	4.14591	4.42781	-2.82368	-3.24859	9	0	CD177, PSG3, PSG8, PSG1, PSG6, PSG11, PSG2, PSG4, PSG9
	LREA.k27me3_30	chr2	113119997	113752968	0.632971	6.35467	1.52	1.66077	0.976111	-3.74286	-3.87411	15	10	SLC20A1, NT5DC4, ---, IL1F7, IL1F9, IL1F6, IL1F5, IL1F10, IL1RN, PSD4, CKAP2L, IL1A, IL1B, IL1F8, PAX8
	LREA.k27me3_31	chr20	1403235	1595286	0.192051	0.83	0.58	2.17567	2.08237	-4.11099	-4.02498	5	3	---, SIRPB2, SIRPD, SIRPB1, SIRPG
	LREA.k27me3_36	chr4	155677111	155969414	0.292303	0.755	0.885	-0.700343	-0.255443	-4.0934	-3.9438	6	12	FGB, LRAT, RBM46, PLRG1, FGA, FGG
	LREA.k27me3_37	chr5	72287563	72914037	0.626474	2.07333	1.28	-0.955618	0.0818183	-2.13304	-1.12935	9	6	FCHO2, TMEM171, TMEM174, BTF3, ---, UTP15, FOXD1, ANKRA2, ---
	LREA.k27me3_38	chr5	156540484	157099350	0.558866	3.52375	1.88	0.608966	0.137942	-3.94027	-3.60116	8	20	ITK, CYFIP2, ICHTHYIN, ---, THG1L, C5orf40, ADAM19, SOX30
	LREA.k27me3_41	chr6	42249006	42769220	0.520214	2.84	1.96	1.15024	0.369068	-3.02771	-1.92993	7	11	GUCA1A, HCRP1, UBR2, GUCA1B, MRPS10, TRERF1, TRERF1
	LREA.k27me3_42	chr7	99083864	99302109	0.218245	0.495	0.31	2.93318	3.01338	-4.36606	-5.17136	4	8	CYP3A43, CYP3A4, CYP3A5,CYP3A7
	LREA.k27me3_46	chrX	133335007	133620179	0.285172	1.412	1.2	1.95946	3.56185	-4.31676	-3.28973	5	16	PHF6, HPRT1, MGC16121, ---, PLAC1
LRES	LRES.exp1	chr10	20145377	21810752	1.66538	-8.615	-8.46	-3.11101	-3.11101	2.34763	2.34763	4	3	PLXDC2, NEBL, C10orf113, ---
	LRES.exp2	chr11	7491576	7906785	0.415209	-3.13	-2.86	0.721998	1.19457	2.41723	2.81807	10	2	PPFIBP2, CYB5R2, OVCH2, ---, ---, OR5P2, OR5P3, OR5E1P, ---, OR10A6
	LRES.exp3	chr11	34167296	34639657	0.472361	-5.38	-6.285	-2.38795	-3.52839	1.25041	2.46285	4	3	---, CAT, ELF5, EHF
	LRES.exp4	chr11	102087735	102331672	0.243937	-6.535	-6.445	1.44384	2.15562	-1.36593	-1.60954	6		MMP8, MMP10, MMP1, MMP3, MMP12, MMP13
	LRES.exp5	chr13	109599310	109963374	0.364064	-7.0225	-6.62	0.496089	0.496089	0.425186	0.425186	4	8	COL4A1, ---, COL4A2, ---
	LRES.exp6	chr16	54070581	54424576	0.353995	-4.10167	-3.21	-0.90938	-1.31322	2.05669	2.30304	6	5	MMP2, LPCAT2, CAPNS2, SLC6A2, CES1, CES4*
	LRES.exp7	chr18	10444542	11898329	1.45379	-3.35	-2.095	-2.41715	-2.50457	2.0721	1.50683	8	12	APCDD1, NAPG, FAM38B, FAM38B2, C18orf58, GNAL, CHMP1B, MPPE1
	LRES.exp10	chr19	56138370	56222697	0.084327	-9.87714	-8.08	-2.00395	-2.67121	-0.161338	0.01203	7	3	KLK5, KLK6, KLK7, KLK8, KLK9, KLK10, KLK11
	LRES.exp11	chr2	159800549	161058564	1.25802	-2.84091	-1.65	-1.91075	-1.90127	0.738257	0.132714	11	9	WDSUB1, BAZ2B, ---, MARCH7, CD302, LY75, PLA2R1, ITGB6, C2orf12, RBMS1, RBMS1
	LRES.exp12	chr2	188864640	190153782	1.28914	-5.70833	-5.58	-1.27637	-2.11651	0.635477	0.529415	6	3	GULP1, DIRC1, COL3A1, COL5A2, WDR75, SLC40A1
	LRES.exp13	chr21	26760398	27261310	0.500912	-11.5333	-11.97	-2.81839	-2.63458	1.91718	0.796277	3	4	CYYR1, ADAMTS1, ADAMTS5
	LRES.exp14	chr22	31527700	33813380	2.28568	-4.992	-4.92	-2.0591	-2.54616	-1.89941	-3.79448	5	4	TIMP3, ---, LARGE, ---, ISX
	LRES.exp15	chr3	64039076	65999549	1.96047	-4.01714	-3.69	-1.74491	-0.397852	2.00313	1.08695	7	7	LOC401070, PRICKLE2, ---, ADAMTS9, MAGI1, ---, ---
	LRES.exp16	chr3	159866899	160030192	0.163293	-9.205	-5.385	-3.91244	-4.46823	2.09587	2.00718	4	2	LXN, RARRES1, ---, MFSD1
	LRES.exp18	chr4	186557687	186970386	0.412699	-5.22286	-4.15	-2.56211	-2.78763	1.34708	-0.267475	7	5	UFSP2, ---, CCDC110, PDLIM3, SORBS2, SORBS2, ---
	LRES.exp19	chr6	46205659	46752709	0.54705	-5.554	-5.23	-0.591247	-0.685071	3.54881	3.97137	5	3	ENPP4, ENPP5, RCAN2, CYP39A1, SLC25A27
	LRES.exp21	chr9	78354017	78710823	0.356806	-6.195	-7.135	-1.72638	-1.72853	3.35475	3.94495	4	1	GCNT1, ---, PRUNE2, PRUNE2
	LRES.K9ac2	chr1	147414548	148475084	1.06054	0.503846	0.4	-3.1071	-3.73818	1.25655	1.59034	13	37	---, HIST2H2AC, BOLA1, VPS45, PLEKHO1, --, HIST2H2BE, HIST2H2AB, SV2A, SF3B4, MTMR11, OTUD7B, ANP32E
	LRES.K9ac4	chr1	181862212	184657125	2.79491	-2.15	-0.35	-3.43152	-3.70776	0.597399	-0.111619	17	12	RGL1, TSEN15, C1orf21, RNF2, C1orf26, HMCN1, PRG4, ---, C1orf27, ARPC5, APOBEC4, GLT25D2, EDEM3, FAM129A, C1orf25, IVNS1ABP, TPR
	LRES.K9ac10	chr14	44436256	44654554	0.218298	-2.3125	-2.535	-4.2949	-5.2949	0.692412	0.760427	4	3	C14orf28, FAM179B, PRPF39, KLHL28
	LRES.K9ac12	chr2	198026475	198281359	0.254884	1.73667	1.38	-4.2449	-5.26515	0.695092	0.315392	6	4	COQ10B, HSPE1, MOBKL3, MARS2, HSPD1, RFTN2
	LRES.K9ac18	chr7	15206467	16790684	1.58422	-4.08	-1.625	-4.38814	-3.80316	-1.25787	-0.819057	6	7	BZW2, TSPAN13, TMEM195, MEOX2, SOSTDC1, ANKMY2
	LRES.K9ac20	chr8	89118575	91133403	2.01483	-1.21167	-1.86	-4.44405	-4.20376	1.27402	0.454052	6	5	RIPK2, OSGIN2, DECR1, MMP16, ---, NBN
	LRES.k27me3_4	chr11	113280798	113784845	0.504047	-0.393333	1.045	-0.231969	-0.102985	2.57162	2.47846	6	5	HTR3B, HTR3A, ZBTB16, NNMT, RBM7, C11orf71
	LRES.k27me3_5	chr12	53136002	53654669	0.518667	-0.1975	-0.11	-0.0843885	-0.112298	2.46893	2.73419	8	1	NCKAP1L, PDE1B, MUCL1, GTSF1, PPP1R1A, LACRT, DCD, KIAA0748
	LRES.k27me3_6	chr12	61282695	62902343	1.61965	0.474	0.545	-2.79256	-4.0462	2.31623	1.08863	10	10	---, ---, ---, TMEM5, SRGAP1, C12orf61, PPM1H, AVPR1A, DPY19L2, C12orf66
	LRES.k27me3_7	chr12	89870123	91063804	1.19368	-3.44333	-0.67	-0.792936	-0.198962	3.14397	4.11938	6	2	C12orf12, EPYC, KERA, LUM, DCN, BTG1
	LRES.k27me3_9	chr18	22686004	24011443	1.32544	-6.825	-2.805	-3.21316	-3.31922	6.53902	6.40473	4	3	C18orf16, AQP4, CHST9, CDH2
	LRES.k27me3_10	chr18	28345623	30725806	2.38018	-0.903333	-0.305	-0.72031	-0.567196	3.52633	3.54567	6	6	WBP11P1, ASXL3, DTNA, KLHL14, C18orf34, NOL4
	LRES.k27me3_12	chr2	86895970	88267261	1.37129	-1.45667	-1.02	-1.04375	-0.794334	2.98211	2.84976	6	11	LOC400965, SMYD1, THNSL2, CD8B, KRCC1, FABP1
	LRES.k27me3_14	chr20	7811630	9767689	1.95606	-3.77	-1.785	-1.47118	-2.42061	3.11757	3.00973	6	7	PLCB1, PLCB4, C20orf103, HAO1, TXNDC13, PAK7
	LRES.k27me3_15	chr21	41461597	41801955	0.340358	-3.926	-1.46	-0.658115	-1.26403	3.40674	3.85997	5	7	BACE2, FAM3B, MX2, MX1, TMPRSS2
	LRES.k27me3_16	chr3	133882143	135452276	1.57013	-1.85545	-1.16	-2.20904	-2.47128	3.66155	4.25194	11	13	TMEM108, BFSP2, CDV3, TF, SRPRB, NPHP3, TOPBP1, RAB6B, C3orf36, SLCO2A1, RYK
	LRES.k27me3_18	chr3	158348281	159306646	0.958365	-0.186667	0.24	-2.66402	-2.79863	2.98228	2.65326	6	8	---, PTX3, C3orf55, CCNL1, VEPH1, SHOX2
	LRES.k27me3_19	chr4	54570714	55987099	1.41639	-4.74	-2.64	-0.971441	-1.206	3.31402	3.84035	7	12	GSX2, PDGFRA, KIT, SRD5A3, TMEM165, CHIC2, KDR
	LRES.k27me3_20	chr5	146750563	147266294	0.515731	-3.866	-2.14	-1.8776	-2.5604	3.95549	4.44581	5	2	SCGB3A2, DPYSL3, JAKMIP2, SPINK1, C5orf46
	LRES.k27me3_21	chr6	45974165	46811069	0.836904	-2.98667	-2.35	-0.856433	-0.685071	2.94554	1.31626	9	6	---, ENPP4, SLC25A27, TDRD6, CLIC5, ENPP5, RCAN2, CYP39A1, PLA2G7
	LRES.k27me3_23	chr6	89849019	90586163	0.737144	-1.36636	-0.45	-2.52668	-3.13632	2.87603	3.06672	11	7	PNRC1, PM20D2, ANKRD6, SRrp35, GABRR1, GABRR2, ---, UBE2J1, RRAGD, LYRM2, MDN1
	LRES.k27me3_24	chr6	132000134	133076887	1.07675	-2.95692	-0.23	-0.485997	-0.346994	3.42764	3.73127	13	5	ENPP3, ENPP1, TAAR9, TAAR8, TAAR6, CTGF, MOXD1, STX7, TAAR5, TAAR3, TAAR2, TAAR1, VNN1
	LRES.k27me3_26	chr8	64135984	66785352	2.64937	-0.113333	0.025	-2.52342	-2.68594	3.23359	2.57619	6	13	YTHDF3, BHLHB5, MTFR1, TTPA, CYP7B1, ARMC1
	LRES.k27me3_27	chr8	118880782	120937351	2.05657	-0.823333	0.14	-1.85719	-2.30539	2.06234	1.59648	9	8	COLEC10, MAL2, NOV, EXT1, SAMD12, TNFRSF11B, ENPP2, TAF2, DSCC1

## Sheet: Supplementary Table S5
chr	start	end	region.name	AUC.training_Cohort	AUC.test_Cohort	AUC.HM27_cohort	refseqID.nearest	distance.to.nearest_bp	gene.symbol	function	Position.relative.to.gene
chr22	36708814	36710511	chr22-19466	0.99	0.98	0.794881	NM_006941	0	SOX10	protein_coding	TSS Overlapping
chr2	74495219	74496935	chr2-30618	0.95	0.93	NA	NM_001145054	0	C2orf81	protein_coding	Body Overlapping
chr5	179153506	179153805	chr5-12238	0.97	0.96	0.982897	NM_145867	0	LTC4S	protein_coding	TSS Overlapping
chr14	37137044	37139502	chr14-13322	0.98	0.95	NA	NM_004496	2967	FOXA1	protein_coding	Upstream
chr14	98781503	98783336	chr14-13543	0.96	0.94	NA	NM_138576	0	BCL11B	protein_coding	Intronic
chr1	119350193	119352924	chr1-42814	0.96	0.97	NA	NM_152380	16490	TBX15	protein_coding	Upstream
chr2	96354434	96355545	chr2-20560	0.96	0.94	NA	NM_001163523	0	ITPRIPL1	protein_coding	TSS Overlapping
chr19	41334000	41335708	chr19-37205	0.96	0.95	NA	NM_001864	0	COX7A1	protein_coding	TSS Overlapping
chr8	20156128	20157255	chr8-12256	0.98	0.97	0.759613	NM_021020	0	LZTS1	protein_coding	TSS Overlapping
chr13	99440473	99441506	chr13-5723	0.97	0.96	NA	NM_007129	3452	ZIC2	protein_coding	Downstream
chr22	18617138	18617437	chr22-8311	0.96	0.96	NA	NM_023004	0	RTN4R	protein_coding	Intronic
chr3	198565979	198566356	chr3-1581	0.96	0.97	NA	NR_038289	50960	DLG1-AS1	processed_transcript	Downstream
chr10	50557375	50557969	chr10-20530	0.98	0.98	NA	NM_001042427	0	C10orf53	protein_coding	TSS Overlapping
chr19	47467902	47468846	chr19-25869	0.98	0.96	NA	NM_015125	11810	CIC	protein_coding	Upstream
chr3	185780832	185782192	chr3-3421	0.96	0.94	NA	NM_004443	0	EPHB3	protein_coding	Body Overlapping
chr2	106048024	106049450	chr2-34951	0.97	0.98	0.883109	NM_032411	0	C2orf40	protein_coding	TSS Overlapping
chr7	29569380	29572981	chr7-29631	0.97	0.96	0.899033	NM_175887	0	PRR15	protein_coding	TSS
chr9	139068557	139069531	chr9-31060	0.96	0.96	0.776008	NM_001246	232	ENTPD2	protein_coding	Upstream
chr5	138755469	138758856	chr5-15485	0.99	0.99	NA	NM_001161546	0	C5orf65	protein_coding	Body/TSS Overlapping
chr3	185783640	185784177	chr3-6568	0.95	0.96	NA	NM_004443	749	EPHB3	protein_coding	Downstream
chr15	65112522	65113601	chr15-16964	0.95	0.94	NA	NM_005902	31647	SMAD3	protein_coding	Upstream
chr7	150565318	150566717	chr7-39009	0.96	0.95	NA	NM_019015, NR_030407	0	CHPF2, MIR671	protein_coding, miRNA	Body Overlapping, Body/TSS Overlapping
chr12	52631677	52633441	chr12-18572	0.98	0.98	NA	NM_173860	1539	HOXC12	protein_coding	Upstream
chr19	40308962	40309736	chr19-21221	0.97	0.96	NA	NM_139284	0	LGI4	protein_coding	Body Overlapping
chr5	140782309	140783371	chr5-2704	0.97	0.97	NA	NM_018927	0	Protocadherin Gene Cluster	protein_coding	Body/TSS Overlapping
chr5	72634627	72635610	chr5-10362	0.95	0.97	NA	NM_153217	127900	TMEM174	protein_coding	Downstream
chr19	12973094	12974160	chr19-95	0.97	0.91	NA	NM_002501	0	NFIX	protein_coding	Intronic
chr15	89300334	89302037	chr15-3433	0.98	0.97	NA	NM_033544	0	RCCD1	protein_coding	Body Overlapping
chr7	99529391	99529849	chr7-13793	0.99	0.98	NA	NR_029510, NR_029831, NM_182776	0	MIR93, MIR106B, MCM7	miRNA, miRNA, protein_coding	TSS Overlapping, Body/TSS Overlapping, Body Overlapping
chr12	120201970	120202346	chr12-11002	0.97	0.98	NA	NM_001270485	0	CAMKK2	protein_coding	Intronic
chr7	30917821	30918562	chr7-20231	0.97	0.98	0.885586	NM_198098	0	AQP1	protein_coding	TSS Overlapping
chr8	49810018	49811179	chr8-17302	0.98	0.97	0.906582	NM_001142857	0	EFCAB1	protein_coding	TSS Overlapping
chr7	156505564	156507866	chr7-11523	0.96	0.96	NA	NR_038835	3684	MNX1-AS1	antisense	Downstream
chr19	15236008	15236656	chr19-28867	0.99	0.95	NA	NM_014299	0	BRD4	protein_coding	Body Overlapping
chr7	20789757	20791421	chr7-36589	0.97	0.95	NA	NM_198956	0	SP8	protein_coding	Body Overlapping
chr11	86060275	86061507	chr11-21330	0.98	0.97	0.832036	NM_001014811	0	ME3	protein_coding	TSS
chr3	27740141	27741506	chr3-18012	0.97	0.97	0.954234	NM_005442	1351	EOMES	protein_coding	Upstream
chr1	33399285	33400026	chr1-21524	0.95	0.96	NA	NM_018207	0	TRIM62	protein_coding	Intronic

## Sheet: Supplementary Table S6
locus	TranscriptionFactorBindingSites	SpecificMethylation
LCT4S	V$TAL1ALPHAE47_01	AllTumours
COX7A1		AllTumours
EPHB3	V$RREB1_01, V$STAT1_01, V$STAT3_01, V$AHRARNT_01, V$PAX3_01, V$CDPCR3_01, V$COMP1_01, V$CDPCR3_01, V$AP4_01, V$CREL_01, V$NFKB_C, V$NFKAPPAB_01, V$ZIC2_01, V$ARP1_01, V$GCNF_01, V$MYB_Q6, V$TCF11_01, V$ER_Q6, V$OCT1_05, V$AHR_01, V$STAT1_01, V$HOX13_01, V$NFKB_C, V$GATA3_01, V$GATA2_01, V$LMO2COM_02, V$PAX2_01, V$TCF11_01, V$PPARG_02, V$ZIC3_01, V$HOXA3_01, V$ELK1_01, V$TCF11_01, V$GATA1_03, V$ZI…	AllTumours
TRIM62	V$P53_02, V$AP2REP_01, V$S8_01, V$NKX25_02, V$MSX1_01, V$PAX5_02, V$P53_01, V$PAX4_01, V$ZIC1_01, V$ZIC3_01	AllTumours
LZTS1	V$EVI1_04, V$MYOD_01, V$AP4_Q6, V$MEF2_02, V$RSRFC4_01, V$MRF2_01, V$ARP1_01, V$MIF1_01, V$OCT1_06, V$HNF4_01_B, V$GCNF_01, V$ATF6_01, V$NMYC_01, V$USF_Q6, V$E47_01, V$AP4_01, V$LMO2COM_01, V$NRSF_01, V$PPARG_02, V$PAX6_01, V$TAL1ALPHAE47_01, V$TAL1BETAITF2_01, V$P53_01, V$AP4_01, V$AP2_Q6, V$PPARG_02, V$ARNT_02, V$CREBP1_Q2, V$AP4_01, V$LMO2COM_01, V$PAX6_01, V$PAX2_01, V$CMYB_01, V$EGR2_01, V$E…	Basal-tumours
FOXA1_A	V$CEBPA_01, V$CHOP_01, V$SRF_01, V$P53_01, V$SOX5_01, V$COMP1_01, V$NKX61_01, V$EGR1_01, V$E2F_03, V$GATA1_05, V$TATA_01, V$ELK1_01, V$AHRARNT_01, V$HMX1_01, V$PPARG_03, V$COUP_01, V$POU6F1_01, V$SOX9_B1, V$CDPCR1_01, V$CART1_01, V$S8_01, V$LHX3_01, V$PPARG_03, V$SOX9_B1, V$GATA3_01, V$GATA1_01, V$GATA2_01, V$TAL1ALPHAE47_01, V$TAL1BETAE47_01, V$RP58_01, V$STAT3_01, V$MIF1_01, V$STAT5A_02, V$TAXC…	Basal-tumours
FOXA1_B	V$CDC5_01, V$CDC5_01, V$EVI1_06, V$CDC5_01, V$MEF2_04, V$OCT1_07, V$USF_Q6, V$SREBP1_01, V$PAX4_03, V$MAZR_01, V$GATA1_05, V$TST1_01	Basal-tumours
CIRBP	V$SRF_C, V$IRF7_01, V$P53_02, V$AP4_01, V$PAX5_01, V$P300_01	Basal-tumours

## Sheet: Supplementary Table S7
seqnames	start	end	width	name	AUC.train	AUC.test	refseq.nearest	distance.to.nearest_bp	gene.symbol	function	Position.relative.to.gene	basal.meanBeta	basal.stdevBeta	other.meanBeta	other.stdevBeta	other.stdevBeta
chr14	37130858	37132106	1249	chr14-14790	0.892809	0.863158	NM_004496	0	FOXA1*	protein_coding	Body Overlapping	0.465832	0.243888	0.132025	0.14843	0.14843
chr19	41334000	41335708	1709	chr19-37205	0.827794	0.724561	NM_001864	0	COX7A1	protein_coding	Body/TSS Overlapping	0.740916	0.12618	0.682721	0.153662	0.153662
chr8	20156128	20157255	1128	chr8-12256	0.929543	0.75	NM_021020	0	LZTS1*	protein_coding	TSS Overlapping	0.640341	0.195865	0.443059	0.20158	0.20158
chr2	106048024	106049450	1426	chr2-34951	0.913605	0.828947	NM_032411	0	C2orf40	protein_coding	TSS Overlapping	0.382679	0.233666	0.402369	0.223396	0.216354
chr5	138755469	138758856	3388	chr5-15485	0.951603	0.930702	NM_001161546	0	C5orf65	protein_coding	Body/TSS Overlapping	0.345847	0.301964	0.447879	0.262121	0.223396
chr13	99441662	99442841	1180	chr13-15335	0.913994	0.704386	NM_007129	4641	ZIC2	protein_coding	Downstream	0.392183	0.212075	0.356878	0.19863	0.262121
chr7	150565318	150566717	1400	chr7-39009	0.900292	0.736842	NM_019015	0	CHPF2	protein_coding	Body Overlapping	0.740507	0.146568	0.759849	0.113898	0.157564
							NR_030407	0	MIR671	miRNA	Body/TSS Overlapping					0.275534
chr14	37130333	37130707	375	chr14-3118	0.870651	0.949123	NM_004496	0	FOXA1*	protein_coding	Body Overlapping	0.481516	0.227866	0.14038	0.14957	0.19863
chr10	75076712	75077856	1145	chr10-22913	0.810398	0.741228	NM_024875	0	SYNPO2L	protein_coding	Body Overlapping	0.323019	0.23847	0.271112	0.232442	0.113898
chr19	1222011	1222677	667	chr19-47460	0.855296	0.720175	NM_001280	0	CIRBP*	protein_coding	Body Overlapping	0.633571	0.196733	0.446728	0.207811
chr7	99529391	99529849	459	chr7-13793	0.916229	0.880702	NR_029510	0	MIR93	miRNA	Body Overlapping	0.711493	0.179731	0.778725	0.111068	0.14957
chr11	86060275	86061507	1233	chr11-21330	0.804956	0.877193	NM_001014811	0	ME3	protein_coding	TSS Overlapping	0.222471	0.256286	0.249588	0.261736	0.223845
chr3	27740141	27741506	1366	chr3-18012	0.883188	0.828947	NM_005442	1351	EOMES	protein_coding	Upstream	0.540402	0.183471	0.450232	0.209458	0.232442
*Hypermethylated in basal tumours

## Sheet: Supplementaty Table S8
Name	Sequence	Gene	Annealing Temp (C)	MgCl2 Conc. (μM)	Amplicon Size (bp)	Amplicon Coordinates (hg18)	Assay Type	Primer Type
SOX10bis_P_F1	GATTGTTAGATAGTTTYGTTTTGAGGTGT	SOX10	55	2.5	375	chr22:36709251-36709625	Semi-nested	Forward
SOX10bis_P_FN2	TTATTTTGAATTTATTYGAAGTTAGAGGGT							Nested Forward
SOX10bis_P_R2	ACRAATCRAACCTACRAACCAA							Reverse
FOXA1bis_M_F	GGTTTAGGGGTYGGTTTGAGTT	FOXA1	55	1.5	336	chr14:37131137-37131472	Nested	Forward
FOXA1bis_M_FN	GYGGGYGTTATGAATAGTATGAT							Nested Forward
FOXA1bis_M_RN	CATAATCCACTAATAAATCTCRCTCAA							Nested Reverse
FOXA1bis_M_R	CAACRAATAACRAATAAAATTCTACCAA							Reverse
C2orf40bis_M_F	TGGTTTTGTTTAGGTTAAGGATGGGTT	C2orf40	55	1.5	293	chr2:106048481-106048773	Semi-nested	Forward
C2orf40bis_M_FN	TTTTGGTGTYGTTATTAATTAGTTTGGT							Nested Forward
C2orf40bis_M_R	CRCTTAACCCTCAACCCTCTAA							Reverse
RASD1bis_M_F	GAGGAGGTGTAGYGGTTTAGGTAGT	RASD1	60	1.5	336	chr17:17,339,341-17,339,676	Semi-nested	Forward
RASD1bis_M_RN	CCRCAACRCCTTCTTATACAA							Nested Reverse
RASD1bis_M_R	CRACCCRCAACAACTTCTTA							Reverse
CLDN11bis_P_F	TGTATYGAGYGTTTTTGGAGTGT	CLDN11	60	1.5	343	chr3:171619017-171619359	Semi-neste	Forward
CLDN11bis_P_FN	GGAGYGGAATGGATATTTAGAGAT							Nested Forward
CLDN11bis_P_R	CRCCRAAAACTACRAACTCAA							Reverse

## Sheet: Supplementary Table S9
Antibody	Antibody/ChIP	Catalogue Number	Supplier
Anti-acetyl-Histone H3 Antibody	10 μg	06-599	Millipore
Anti-trimethyl-Histone H3 (Lys27)	10 μg	07-449	Millipore
ChIPAb+ Trimethyl-Histone H3 (Lys4)*	3 μl	17-614	Millipore
Anti-Histone H3 (tri methyl K36)	10 μg	ab9050-100	Abcam
Anti-Histone H3 (acetyl K27)	10 μg	ab4729	Abcam
* No concentration provided by millipore

## Sheet: Supplementary Table S10
Donor	Phase	ChIP	Total reads	Unique reads	Unaligned rate	Multiple rate	Duplicate rate	Unique rate
Bre98	HMEC	H3K27me3*	24000000	20000000	0.05	0.08	0.07	0.81
	vHMEC	H3K27me3*	27000000	21000000	0.08	0.08	0.1	0.76
	HMEC	H3K36me3*	18000000	14000000	0.05	0.11	0.06	0.8
	vHMEC	H3K36me3*	23000000	18000000	0.07	0.11	0.07	0.77
	HMEC	H3K27ac*	37000000	17000000	0.04	0.07	0.48	0.46
	vHMEC	H3K27ac*	37000000	17000000	0.05	0.06	0.51	0.44
	HMEC	H3K4me3#	36000000	14000000	0.05	0.1	0.54	0.39
	vHMEC	H3K4me3#	35000000	13000000	0.07	0.11	0.57	0.36
	HMEC	Input*	38000000	23000000	0.05	0.08	0.29	0.62
	vHMEC	Input*	38000000	23000000	0.06	0.08	0.28	0.62
Bre67	HMEC	H3K4me3#	35000000	21000000	0.02	0.11	0.3	0.61
	vHMEC	H3K4me3#	34000000	21000000	0.03	0.11	0.29	0.61
* BGI sequencing centre, # Ramaciotti Centre for Gene Function Analysis
